# Supplementary material for: Controlled creation of a singular spinor vortex by circumventing the Dirac belt trick
Source: Nat Commun. 2019 Oct 16;10:4772. doi: 10.1038/s41467-019-12787-1 (PMC6795882; doi:10.1038/s41467-019-12787-1)
Supplement: Supplementary file 2 — Source Data [file 41467_2019_12787_MOESM2_ESM.xlsx]

## Sheet: Figure 1
Figure 1	Numerical simulation of a singly-quantized singular SO(3) vortex.
	Bitmapped image created with Matlab. Background surface: bone colormap white–black corresponding to spin magnitude in range 0.0–1.0 in dimensionless units. Spherical-harmonic expansion computed using Matlab, hsv colormap red–red for argument in range -pi to +pi. Arrows for condensate spin and d-vector generated using third-party matlab package 'arrow3' (https://uk.mathworks.com/matlabcentral/file…
	Data below: coordinates in units of the transverse oscillator length, full spinor wave function in corresponding dimensionless untis, spin magnutide (computed from wave function) in plot area in dimensionless units (spin defined = 0 where atom density < 10^-6), normalised spinor at points where spherical-harmonic expansion is computed from this normalised spinor.
	m=-1	x	-15	-14.883	-14.766	-14.648	-14.531	-14.414	-14.297	-14.18	-14.062	-13.945	-13.828	-13.711	-13.594	-13.477	-13.359	-13.242	-13.125	-13.008	-12.891	-12.773	-12.656	-12.539	-12.422	-12.305	-12.188	-12.07	-11.953	-11.836	-11.719	-11.602	-11.484	-11.367	-11.25	-11.133	-11.016	-10.898	-10.781	-10.664	-10.547	-10.43	-10.312	-10.195	-10.078	-9.9609	-9.8438	-9.7266	-9.6094
	y
	14.883		-6.4417516740e-18+1.3724817786e-17i	-1.0580557287e-17+1.3436932477e-17i	-9.1476930319e-18+1.2441252010e-17i	-8.3502499928e-18+1.0286273899e-17i	-7.4275525289e-18+9.2562093646e-18i	-6.3924083668e-18+1.1824211000e-17i	-1.9948659971e-18+7.2077618297e-18i	-3.2287796852e-18+1.1434740305e-17i	-2.8961973797e-18+1.2016942697e-17i	-1.3790741803e-18+9.8603271717e-18i	-2.2252701178e-18+1.0642876526e-17i	-1.2865410471e-18+6.0533039606e-18i	-1.6073801330e-19+1.0127860718e-17i	-2.9602164853e-18+6.7136998698e-18i	-3.4501341693e-19+7.2892752790e-18i	-3.5643683234e-18+5.7186907355e-18i	5.2238451284e-19+7.1872720355e-18i	-5.8242559754e-20+5.5636870999e-18i	8.3838982633e-19+6.7972984592e-18i	-2.0756118753e-18+7.9564860260e-18i	2.7462240723e-18+8.9077955703e-18i	1.2295003297e-18+1.1076979550e-17i	4.1945756944e-18+1.0116728322e-17i	6.3943734246e-18+7.8186136523e-18i	2.7486117341e-18+8.3889844178e-18i	4.5315396067e-18+8.7900146826e-18i	7.0429816847e-18+1.1559717950e-17i	6.0062547149e-18+6.7154389612e-18i	5.6086171596e-18+4.4387262417e-18i	6.1210604239e-18+5.0402217718e-18i	7.1820732282e-18+8.9252523679e-18i	1.1803291478e-17+9.5471994627e-18i	1.0853336694e-17+8.6615196323e-18i	1.2769423919e-17+4.6414868231e-18i	1.2538780450e-17+9.1879280603e-18i	1.6182645934e-17+8.1644258543e-18i	1.6178451128e-17+8.9220081868e-18i	1.4084953279e-17+5.5317036250e-18i	1.7971229662e-17+1.0826229397e-17i	1.7716967984e-17+7.9378268252e-18i	1.9487894949e-17+9.5564043663e-18i	1.8831996279e-17+7.5286933165e-18i	1.8700051858e-17+1.1324671915e-17i	1.6108231471e-17+5.9367527554e-18i	1.8072019394e-17+8.0574817177e-18i	1.9322958075e-17+5.4544077174e-18i	1.9204957845e-17+1.1959607029e-17i
	14.766		-1.0335240229e-17+1.5761012993e-17i	-1.4362169286e-17+1.5660931182e-17i	-1.2833231425e-17+1.5016462032e-17i	-1.2117481864e-17+1.3233018577e-17i	-1.0874222887e-17+1.2454240658e-17i	-9.7306081860e-18+1.5507059507e-17i	-5.0721721449e-18+1.1098388674e-17i	-6.5974366531e-18+1.5584006679e-17i	-6.1700679295e-18+1.6415869531e-17i	-3.8526914831e-18+1.4253607427e-17i	-4.5590974731e-18+1.5106471379e-17i	-3.3422148454e-18+1.0739528630e-17i	-1.9155832437e-18+1.5038442492e-17i	-4.4593722623e-18+1.1555243336e-17i	-1.4520751772e-18+1.2260114282e-17i	-4.5425129877e-18+1.0587302854e-17i	-1.3931174207e-19+1.2345329086e-17i	-7.1325673409e-19+1.0633992487e-17i	5.5565991269e-19+1.1783762694e-17i	-2.5087400768e-18+1.2974374090e-17i	2.3009307096e-18+1.4069224444e-17i	1.1337662618e-18+1.5828129100e-17i	4.2422716296e-18+1.4938176810e-17i	6.7917432961e-18+1.2201231331e-17i	3.1807930567e-18+1.2541799734e-17i	5.4656002665e-18+1.2721948591e-17i	8.5169065622e-18+1.5139465486e-17i	7.7029576292e-18+9.7651942138e-18i	7.9692813867e-18+7.3005931140e-18i	8.8391156051e-18+7.3357421616e-18i	1.0346423836e-17+1.1005287491e-17i	1.5363759271e-17+1.1155979560e-17i	1.4738009464e-17+1.0052586177e-17i	1.6985640181e-17+5.5899372874e-18i	1.6966484496e-17+1.0239195599e-17i	2.0763685365e-17+8.9280222939e-18i	2.0859286842e-17+9.7276185696e-18i	1.8619901125e-17+6.1787060522e-18i	2.2947772423e-17+1.1561521579e-17i	2.2805584450e-17+8.3291545149e-18i	2.4828523574e-17+1.0038153944e-17i	2.4449428594e-17+8.0436132450e-18i	2.4442345691e-17+1.2067603911e-17i	2.2047497771e-17+6.4064733565e-18i	2.4014416953e-17+8.5096697035e-18i	2.5644818706e-17+5.7130793981e-18i	2.5582014719e-17+1.2499556462e-17i
	14.648		-1.8810827912e-18+1.3291860589e-17i	-6.5972457468e-18+1.2958612173e-17i	-5.7730406812e-18+1.2139179131e-17i	-5.9610377288e-18+1.0174561036e-17i	-5.2413313368e-18+9.0520064304e-18i	-4.7832221023e-18+1.1920887991e-17i	-7.9482406927e-19+7.1535408062e-18i	-3.5185185347e-18+1.1334146709e-17i	-3.8916880518e-18+1.1824367860e-17i	-1.7194062433e-18+9.2559078977e-18i	-3.1340306067e-18+9.7089124449e-18i	-2.4593679715e-18+5.1762935228e-18i	-1.6527964940e-18+9.2912943011e-18i	-4.7482396527e-18+5.3272587924e-18i	-2.2653608201e-18+5.7613611045e-18i	-6.0794165399e-18+3.6644885394e-18i	-2.2223564384e-18+5.3861176666e-18i	-3.6427366109e-18+3.3636266260e-18i	-2.8156305697e-18+4.2821606903e-18i	-6.7662428145e-18+5.4805332024e-18i	-2.6810978445e-18+6.7931983971e-18i	-4.1258032161e-18+8.3291053773e-18i	-1.4672448876e-18+7.7998263923e-18i	8.3991107019e-19+4.9457249429e-18i	-3.3335805311e-18+5.4301150596e-18i	-1.1754587623e-18+5.8698688396e-18i	1.6625412771e-18+8.3730267681e-18i	3.3415487012e-19+2.9510252652e-18i	4.9808243757e-19+7.2080475373e-19i	9.2685482877e-19+5.8903448503e-19i	2.0976448546e-18+4.3553414925e-18i	6.7505757576e-18+4.3133747698e-18i	5.7761199802e-18+3.1386786228e-18i	7.7146479736e-18-1.6564267545e-18i	7.3305747006e-18+3.0919011281e-18i	1.0713810091e-17+1.4323381363e-18i	1.0387477715e-17+2.1546723571e-18i	7.4918165174e-18-1.7372114590e-18i	1.1758439683e-17+3.4798645385e-18i	1.1291792279e-17-3.0179826690e-19i	1.3118513572e-17+1.2489503435e-18i	1.2562202193e-17-9.4530807818e-19i	1.2203569647e-17+3.0798133491e-18i	9.5182136190e-18-2.9875838110e-18i	1.0957254124e-17-1.0338937522e-18i	1.2422669373e-17-4.0320521098e-18i	1.1873276958e-17+3.0704113258e-18i
	14.531		-5.5954070818e-18+2.0598695353e-17i	-1.0714174095e-17+2.0647169079e-17i	-1.0299995300e-17+2.0277560231e-17i	-1.1104372579e-17+1.8773723091e-17i	-1.0684143280e-17+1.7960056237e-17i	-1.0665416138e-17+2.1197888393e-17i	-7.2526366439e-18+1.6739230767e-17i	-1.1051311291e-17+2.1230442021e-17i	-1.2093161585e-17+2.1938822108e-17i	-1.0024339738e-17+1.9704652737e-17i	-1.2027666978e-17+2.0435364825e-17i	-1.1769047041e-17+1.6455279534e-17i	-1.1492665402e-17+2.1086658413e-17i	-1.4890427931e-17+1.7307080546e-17i	-1.2727138527e-17+1.8055433702e-17i	-1.6894671673e-17+1.6096912549e-17i	-1.3189130365e-17+1.8210047616e-17i	-1.4994294513e-17+1.6244203266e-17i	-1.4142238412e-17+1.7177589637e-17i	-1.8498664313e-17+1.8558347938e-17i	-1.4745295321e-17+2.0169262424e-17i	-1.6115949929e-17+2.1482899316e-17i	-1.3621799592e-17+2.1258685179e-17i	-1.1306518294e-17+1.8149461300e-17i	-1.5815134664e-17+1.8640459485e-17i	-1.3552850749e-17+1.9275075007e-17i	-1.0765962431e-17+2.1764362100e-17i	-1.2341331897e-17+1.6298455263e-17i	-1.1954374328e-17+1.4354890270e-17i	-1.1610280873e-17+1.4201970276e-17i	-1.0387138067e-17+1.8257963072e-17i	-5.6514096901e-18+1.8349634717e-17i	-6.4492168108e-18+1.7484046689e-17i	-4.2248938791e-18+1.2837530479e-17i	-4.3065492942e-18+1.8152986773e-17i	-6.1522501861e-19+1.6663083152e-17i	-5.5676601282e-19+1.7833030978e-17i	-3.2553779550e-18+1.4088702084e-17i	1.8166333304e-18+1.9538809078e-17i	1.9619854202e-18+1.5645532333e-17i	4.4840279715e-18+1.7427004132e-17i	4.6217614280e-18+1.5334795611e-17i	4.7576490018e-18+1.9567736609e-17i	2.6288490026e-18+1.3231251275e-17i	4.3702582726e-18+1.5007384185e-17i	6.5227200281e-18+1.1677103735e-17i	6.3720257871e-18+1.8797028694e-17i
	14.414		-1.0098626348e-17+8.5630929011e-18i	-1.5629865800e-17+8.2829380422e-18i	-1.5521705123e-17+7.6869296202e-18i	-1.6717775926e-17+6.0745175430e-18i	-1.6272482889e-17+5.0823170637e-18i	-1.6217351300e-17+8.2416496531e-18i	-1.2867507569e-17+3.8614727645e-18i	-1.7092523586e-17+8.5106260054e-18i	-1.8046065991e-17+9.3018042716e-18i	-1.5390699381e-17+7.4826361496e-18i	-1.7167472231e-17+8.5156227653e-18i	-1.6571246632e-17+5.1369908465e-18i	-1.6140751866e-17+1.0320152731e-17i	-1.9169342423e-17+6.8298819552e-18i	-1.6810002528e-17+7.9811274748e-18i	-2.0851126198e-17+6.3729036445e-18i	-1.6928529180e-17+9.0660819940e-18i	-1.8800758682e-17+7.4082680093e-18i	-1.7659416958e-17+8.5780667558e-18i	-2.2155337949e-17+1.0348702558e-17i	-1.8506240163e-17+1.2430281499e-17i	-1.9542253876e-17+1.3685562180e-17i	-1.6895982624e-17+1.3918815661e-17i	-1.4208177932e-17+1.0664929597e-17i	-1.8583279099e-17+1.1270688536e-17i	-1.5705888550e-17+1.2247683827e-17i	-1.2450765815e-17+1.4792641456e-17i	-1.3653256674e-17+9.3749685147e-18i	-1.2345251377e-17+7.7592700347e-18i	-1.1383335499e-17+7.5891568355e-18i	-9.3891871077e-18+1.1894731279e-17i	-3.9074978679e-18+1.2114509931e-17i	-3.8753468089e-18+1.1501960280e-17i	-8.4706066585e-19+6.9845516263e-18i	-2.0629494054e-19+1.2829408211e-17i	4.0439310960e-18+1.1538368850e-17i	4.6638844655e-18+1.3208569606e-17i	2.2236876024e-18+9.6963556897e-18i	8.1125953138e-18+1.5462273991e-17i	8.9036882145e-18+1.1664116248e-17i	1.2174236006e-17+1.3920634464e-17i	1.3057022143e-17+1.2210884517e-17i	1.3780187630e-17+1.6986193084e-17i	1.2365567884e-17+1.0828229785e-17i	1.4608935054e-17+1.2886751156e-17i	1.7677831740e-17+9.8173768117e-18i	1.8177256193e-17+1.7562501533e-17i
	14.297		-1.3953606815e-17+2.3420811730e-17i	-1.9592115852e-17+2.3286316881e-17i	-1.9536430226e-17+2.2889996342e-17i	-2.0914144022e-17+2.1543220886e-17i	-2.0328308868e-17+2.0681091545e-17i	-2.0157858762e-17+2.3876440172e-17i	-1.6885457488e-17+1.9697452552e-17i	-2.1563208141e-17+2.4425869792e-17i	-2.2487680844e-17+2.5066014050e-17i	-1.9458491366e-17+2.3420638938e-17i	-2.1158156933e-17+2.4345489524e-17i	-2.0446351516e-17+2.1049556565e-17i	-2.0071754512e-17+2.6175915980e-17i	-2.2876011815e-17+2.2343228291e-17i	-2.0490892476e-17+2.3150395762e-17i	-2.4479615853e-17+2.1134089714e-17i	-2.0447661936e-17+2.3570841572e-17i	-2.2432876528e-17+2.1404499208e-17i	-2.1055340273e-17+2.1960338401e-17i	-2.5714553037e-17+2.3281344634e-17i	-2.2258852391e-17+2.5022873007e-17i	-2.3063481874e-17+2.5445226387e-17i	-2.0400587886e-17+2.5387030946e-17i	-1.7512482357e-17+2.1236580563e-17i	-2.1950997217e-17+2.1250376185e-17i	-1.8754811474e-17+2.1919702423e-17i	-1.5473523734e-17+2.3805492514e-17i	-1.6799992741e-17+1.7762613689e-17i	-1.5143832548e-17+1.5767017767e-17i	-1.4239542710e-17+1.4828751900e-17i	-1.2250649422e-17+1.8580421286e-17i	-6.8908607250e-18+1.8130627244e-17i	-6.9260141762e-18+1.6914803333e-17i	-4.0232932619e-18+1.1665284548e-17i	-3.5845366117e-18+1.7125060145e-17i	2.8868398712e-19+1.5149646699e-17i	5.8009933138e-19+1.6435404922e-17i	-2.4876905362e-18+1.2252751893e-17i	3.3428160700e-18+1.7387779264e-17i	3.9538914917e-18+1.2808189078e-17i	7.1556099676e-18+1.4672721342e-17i	7.9436607184e-18+1.2441529701e-17i	8.3858604550e-18+1.6866520530e-17i	6.8158909564e-18+1.0030229440e-17i	8.6473930476e-18+1.1474305342e-17i	1.1679923859e-17+7.7931835349e-18i	1.1846442724e-17+1.5219395723e-17i
	14.18		-6.6991086812e-18+1.9196134342e-17i	-1.2444529323e-17+1.9076120612e-17i	-1.2502197756e-17+1.8759059427e-17i	-1.4189344766e-17+1.7627856472e-17i	-1.3698102143e-17+1.6854443654e-17i	-1.3720682450e-17+2.0002684720e-17i	-1.0876024061e-17+1.6009047777e-17i	-1.6371793539e-17+2.0744896610e-17i	-1.7625701572e-17+2.1138641462e-17i	-1.4705542178e-17+1.9694363230e-17i	-1.6673179936e-17+2.0519517692e-17i	-1.6242982122e-17+1.7388553310e-17i	-1.6266447413e-17+2.2572877266e-17i	-1.9156732075e-17+1.8720789480e-17i	-1.7047502943e-17+1.9524933136e-17i	-2.1255850882e-17+1.7610551835e-17i	-1.7430833755e-17+2.0357369436e-17i	-1.9791900877e-17+1.8429524490e-17i	-1.8439420370e-17+1.9205845792e-17i	-2.3481828593e-17+2.1034308915e-17i	-2.0502813875e-17+2.3483880463e-17i	-2.1367972825e-17+2.4238549429e-17i	-1.8990105605e-17+2.5072180548e-17i	-1.6228457891e-17+2.1223746013e-17i	-2.1003648811e-17+2.1813978717e-17i	-1.7817714974e-17+2.3358577979e-17i	-1.4853096469e-17+2.5655553683e-17i	-1.6596239449e-17+2.0071959846e-17i	-1.4826542986e-17+1.8678041471e-17i	-1.4166685442e-17+1.7865348085e-17i	-1.2314395692e-17+2.1840616744e-17i	-7.2011247453e-18+2.1453073217e-17i	-7.3452651327e-18+2.0209309121e-17i	-4.6149787639e-18+1.4748995280e-17i	-4.3961896220e-18+2.0249923648e-17i	-9.4777268121e-19+1.8023172209e-17i	-1.0341446604e-18+1.9295669903e-17i	-4.8387661131e-18+1.4804858426e-17i	7.8252230777e-19+1.9631425625e-17i	1.0442869254e-18+1.4682115020e-17i	4.0276539469e-18+1.6544572326e-17i	4.5483977126e-18+1.4212641207e-17i	4.5563094659e-18+1.8717083436e-17i	2.7669371188e-18+1.1743236848e-17i	4.2045315266e-18+1.3072947259e-17i	7.3023654850e-18+9.4200740949e-18i	7.3046014970e-18+1.7121354000e-17i
	14.062		9.7111617059e-19+1.4968207091e-17i	-5.3295795103e-18+1.5111478120e-17i	-5.9411574351e-18+1.5053612294e-17i	-8.3353084013e-18+1.4286887166e-17i	-8.3343737487e-18+1.3718650817e-17i	-8.8945592921e-18+1.6816433868e-17i	-6.7296652864e-18+1.3044753375e-17i	-1.3248829690e-17+1.7706369171e-17i	-1.5006148424e-17+1.7768089381e-17i	-1.2491919741e-17+1.6472757399e-17i	-1.4967250683e-17+1.7073504716e-17i	-1.5187285550e-17+1.3903899663e-17i	-1.6019196939e-17+1.8827362097e-17i	-1.9482332968e-17+1.4659717391e-17i	-1.8204777028e-17+1.5015738916e-17i	-2.3211027258e-17+1.2696020721e-17i	-2.0274387466e-17+1.5153345588e-17i	-2.3625104699e-17+1.2848373236e-17i	-2.2905165838e-17+1.3136364184e-17i	-2.8862126624e-17+1.4708811082e-17i	-2.6909011071e-17+1.7051643542e-17i	-2.8321799029e-17+1.7327281709e-17i	-2.6639086303e-17+1.8193635769e-17i	-2.4326254581e-17+1.3800405029e-17i	-2.9626970565e-17+1.4133219872e-17i	-2.6619102626e-17+1.5798979280e-17i	-2.4103583719e-17+1.7747661627e-17i	-2.6328650751e-17+1.2032681515e-17i	-2.4481630107e-17+1.0738779537e-17i	-2.4060349318e-17+9.7044646976e-18i	-2.2313705611e-17+1.3696662269e-17i	-1.7372901905e-17+1.3391220536e-17i	-1.7452237103e-17+1.2270570065e-17i	-1.4622919074e-17+6.9217734585e-18i	-1.4254376381e-17+1.2874044429e-17i	-1.0762978064e-17+1.0936587336e-17i	-1.0671689841e-17+1.2776387584e-17i	-1.4590913788e-17+8.5869160309e-18i	-8.5093650262e-18+1.3680311632e-17i	-7.9019818242e-18+8.9778970121e-18i	-4.4085520052e-18+1.1383205274e-17i	-3.4563195694e-18+9.4297698861e-18i	-3.2142508212e-18+1.4393474317e-17i	-4.5713890177e-18+7.6382621705e-18i	-2.8865782275e-18+9.0638914130e-18i	8.7284271986e-19+5.6343156015e-18i	1.2763324534e-18+1.3651952289e-17i
	13.945		-7.0972010495e-18+1.7369965287e-17i	-1.3190253304e-17+1.7540216342e-17i	-1.3475956602e-17+1.7557650668e-17i	-1.5592205649e-17+1.7126031028e-17i	-1.5089807618e-17+1.6842716983e-17i	-1.5178771166e-17+2.0064473083e-17i	-1.2622142987e-17+1.6827079002e-17i	-1.9114966874e-17+2.1782059676e-17i	-2.0332369332e-17+2.2005902962e-17i	-1.7296375164e-17+2.1515385806e-17i	-1.9257232617e-17+2.2612068687e-17i	-1.9129446934e-17+2.0182144121e-17i	-1.9690158900e-17+2.5622576454e-17i	-2.2598312275e-17+2.2119342289e-17i	-2.0925758399e-17+2.2962459735e-17i	-2.5442097251e-17+2.1223520743e-17i	-2.2135747532e-17+2.4333178545e-17i	-2.5138442930e-17+2.2615427012e-17i	-2.3743284838e-17+2.3302410648e-17i	-2.9300271741e-17+2.5456469107e-17i	-2.7182290587e-17+2.8441566116e-17i	-2.8015322912e-17+2.8996163537e-17i	-2.5942540298e-17+3.0575815751e-17i	-2.3053933675e-17+2.6348887110e-17i	-2.7852759910e-17+2.7101503490e-17i	-2.4120470317e-17+2.9612243910e-17i	-2.1218509495e-17+3.1859666929e-17i	-2.3136817538e-17+2.6704853982e-17i	-2.0512673583e-17+2.6066882566e-17i	-1.9694209082e-17+2.5280527391e-17i	-1.7525967260e-17+2.9603089886e-17i	-1.2381577458e-17+2.9627929516e-17i	-1.2143520898e-17+2.8678618474e-17i	-9.1543912864e-18+2.3370757884e-17i	-8.7711336112e-18+2.9522387805e-17i	-5.5364480608e-18+2.7509772427e-17i	-5.7428267620e-18+2.9357512904e-17i	-1.0370846867e-17+2.4805969951e-17i	-4.5140040887e-18+2.9383020637e-17i	-4.3021286187e-18+2.4151799148e-17i	-9.9880274718e-19+2.6245346107e-17i	-3.1444409568e-19+2.3863823684e-17i	-5.1836087662e-19+2.8468433199e-17i	-2.0957006189e-18+2.1251544969e-17i	-7.6703234615e-19+2.2091947223e-17i	3.0521269727e-18+1.8400256878e-17i	3.2446324874e-18+2.6257635483e-17i
	13.828		-1.0683236755e-17+1.6410603394e-17i	-1.7147694950e-17+1.6939882608e-17i	-1.7800050858e-17+1.7273763906e-17i	-2.0383635391e-17+1.7383574269e-17i	-2.0242913508e-17+1.7521046235e-17i	-2.0761931898e-17+2.0873046595e-17i	-1.8663076208e-17+1.8105659192e-17i	-2.5976868664e-17+2.3114810997e-17i	-2.7481804202e-17+2.3250054555e-17i	-2.4775897438e-17+2.3306638287e-17i	-2.6972629874e-17+2.4627643397e-17i	-2.7199117458e-17+2.2607437260e-17i	-2.8074385736e-17+2.8196114795e-17i	-3.0937442218e-17+2.5103216624e-17i	-2.9269064827e-17+2.6103975519e-17i	-3.3601876505e-17+2.4593695337e-17i	-3.0263231371e-17+2.7955398369e-17i	-3.3139916243e-17+2.6422519509e-17i	-3.1277874736e-17+2.7035476365e-17i	-3.6579786148e-17+2.9269340839e-17i	-3.4482501340e-17+3.2316238014e-17i	-3.4928327550e-17+3.2573497528e-17i	-3.2620795077e-17+3.4183993493e-17i	-2.9293091660e-17+2.9425939790e-17i	-3.3664765602e-17+2.9801167663e-17i	-2.9292702211e-17+3.2331287112e-17i	-2.6028115673e-17+3.3927848058e-17i	-2.7544426842e-17+2.8450207719e-17i	-2.3956222716e-17+2.7518442037e-17i	-2.2403533950e-17+2.6082081095e-17i	-1.9364527029e-17+2.9823885994e-17i	-1.3432494240e-17+2.9404114654e-17i	-1.2157609603e-17+2.7919779197e-17i	-8.1488839044e-18+2.2125313797e-17i	-6.7911639579e-18+2.8090245853e-17i	-2.6921681864e-18+2.5864003515e-17i	-1.9891314684e-18+2.7758239634e-17i	-6.0010378347e-18+2.3109401392e-17i	1.0007782704e-18+2.7571088418e-17i	2.1579826710e-18+2.2394463547e-17i	6.6086378442e-18+2.4817227259e-17i	8.2826759650e-18+2.2738532521e-17i	8.8096322203e-18+2.7681628031e-17i	8.0479638595e-18+2.0725146148e-17i	9.9974385798e-18+2.1597550592e-17i	1.4692839201e-17+1.8238089322e-17i	1.5366619552e-17+2.6358130218e-17i
	13.711		-2.5903243823e-18+4.5798664705e-18i	-9.5949414500e-18+5.0402345158e-18i	-1.0837661450e-17+5.1325315688e-18i	-1.4074881146e-17+5.2405920528e-18i	-1.4498574753e-17+5.2464722883e-18i	-1.5604115470e-17+8.2231856743e-18i	-1.3996919152e-17+5.4562775129e-18i	-2.2127784403e-17+1.0054462050e-17i	-2.3918700334e-17+9.7505236877e-18i	-2.1578366463e-17+1.0077816665e-17i	-2.4038915745e-17+1.1397181831e-17i	-2.4724663538e-17+9.5346009072e-18i	-2.6106827166e-17+1.4976521893e-17i	-2.9293266422e-17+1.2145506705e-17i	-2.8110885287e-17+1.3095827364e-17i	-3.2889792771e-17+1.1648251363e-17i	-3.0343249243e-17+1.5092707694e-17i	-3.3956289600e-17+1.3653834710e-17i	-3.2556079418e-17+1.4150238086e-17i	-3.8501958126e-17+1.6526778701e-17i	-3.7346253024e-17+1.9745950892e-17i	-3.8322208174e-17+1.9999090244e-17i	-3.6613869830e-17+2.2005441159e-17i	-3.3660051473e-17+1.7304655986e-17i	-3.8352043905e-17+1.7992871640e-17i	-3.4152212970e-17+2.1419735425e-17i	-3.1372920820e-17+2.3305656793e-17i	-3.3387262345e-17+1.8624244080e-17i	-2.9855988701e-17+1.8470345745e-17i	-2.8673500190e-17+1.7469033784e-17i	-2.5957029816e-17+2.1590603886e-17i	-2.0491066406e-17+2.1659875695e-17i	-1.9450235038e-17+2.0388542565e-17i	-1.5720872852e-17+1.4736053560e-17i	-1.4731157286e-17+2.0929932943e-17i	-1.1085139792e-17+1.8782506538e-17i	-1.0840208583e-17+2.0802433200e-17i	-1.5578943662e-17+1.6046371710e-17i	-8.7858302967e-18+2.0240612251e-17i	-8.0629059157e-18+1.4915804214e-17i	-3.7640416484e-18+1.7326772236e-17i	-2.3552475588e-18+1.5233926228e-17i	-2.2692193603e-18+2.0109832809e-17i	-3.3437539690e-18+1.3065169169e-17i	-1.7242448716e-18+1.3590247405e-17i	2.9925896563e-18+1.0318126015e-17i	3.4422602064e-18+1.8431958587e-17i
	13.594		-9.5589660682e-18+6.7532577096e-18i	-1.6605186394e-17+7.5940416169e-18i	-1.7962147970e-17+7.9260131438e-18i	-2.1319495329e-17+8.5757597648e-18i	-2.1811310143e-17+9.0096190496e-18i	-2.2982038124e-17+1.2136037984e-17i	-2.1265586566e-17+9.8343392031e-18i	-2.9588957963e-17+1.4322213131e-17i	-3.1113190799e-17+1.3854247212e-17i	-2.8596295891e-17+1.4588392918e-17i	-3.0810958797e-17+1.5947740928e-17i	-3.1445569093e-17+1.4114501120e-17i	-3.2772588408e-17+1.9153949501e-17i	-3.5679295045e-17+1.6374233044e-17i	-3.4240825956e-17+1.6998797053e-17i	-3.8557192409e-17+1.5337804969e-17i	-3.5849144636e-17+1.8609136798e-17i	-3.9102874257e-17+1.7057719793e-17i	-3.7062756264e-17+1.7256538979e-17i	-4.2543697855e-17+1.9635638499e-17i	-4.1352862818e-17+2.2826655728e-17i	-4.2095221733e-17+2.2879838247e-17i	-4.0399347532e-17+2.4922731276e-17i	-3.7462291210e-17+1.9872908541e-17i	-4.2294487316e-17+2.0285345721e-17i	-3.8268542952e-17+2.3924787298e-17i	-3.6064085344e-17+2.5272111833e-17i	-3.8645425549e-17+2.0625799465e-17i	-3.5225213182e-17+2.0457228283e-17i	-3.4383591295e-17+1.9207869037e-17i	-3.1884620080e-17+2.3068954081e-17i	-2.6660673385e-17+2.3189422163e-17i	-2.5556232870e-17+2.1824123601e-17i	-2.1697379089e-17+1.6191117019e-17i	-2.0632781906e-17+2.2567697019e-17i	-1.6878979645e-17+2.0605367768e-17i	-1.6512512230e-17+2.2918642094e-17i	-2.1277447945e-17+1.8328534093e-17i	-1.3930309829e-17+2.2535880196e-17i	-1.2836454904e-17+1.7398981839e-17i	-7.7936602285e-18+2.0099306510e-17i	-5.7048085790e-18+1.8366377186e-17i	-5.1046252624e-18+2.3485575753e-17i	-5.6554056040e-18+1.6657020167e-17i	-3.5385704473e-18+1.7075432839e-17i	1.8957747627e-18+1.4131911749e-17i	2.7741174111e-18+2.2377042164e-17i
	13.477		-1.0353963554e-17+1.0071719286e-17i	-1.7878842839e-17+1.1024257298e-17i	-1.9840441890e-17+1.1340621370e-17i	-2.3805369749e-17+1.2356687141e-17i	-2.4923034469e-17+1.3103217713e-17i	-2.6755638759e-17+1.6371387578e-17i	-2.5514421453e-17+1.4580386314e-17i	-3.4623442850e-17+1.9064906963e-17i	-3.6574783013e-17+1.8712302793e-17i	-3.4514519783e-17+2.0216642614e-17i	-3.7072663676e-17+2.2126789150e-17i	-3.8191717303e-17+2.0906888606e-17i	-3.9924606519e-17+2.6142053172e-17i	-4.3068153945e-17+2.4157744097e-17i	-4.1880311418e-17+2.5136984754e-17i	-4.6257974375e-17+2.3869311659e-17i	-4.4002951447e-17+2.7429589556e-17i	-4.7495769430e-17+2.6065541832e-17i	-4.5436830054e-17+2.6109049197e-17i	-5.0950123033e-17+2.8487037313e-17i	-5.0108227730e-17+3.1470060216e-17i	-5.0845107533e-17+3.1127341352e-17i	-4.9121150835e-17+3.2909651703e-17i	-4.5933389893e-17+2.7321408072e-17i	-5.0394368714e-17+2.7260070296e-17i	-4.5912572518e-17+3.0987146012e-17i	-4.3579142039e-17+3.1695873147e-17i	-4.5981241459e-17+2.7100325521e-17i	-4.1992413799e-17+2.6901928984e-17i	-4.0897849058e-17+2.5381609305e-17i	-3.8117755205e-17+2.8869249359e-17i	-3.2748918831e-17+2.8930366940e-17i	-3.1320381546e-17+2.7292842193e-17i	-2.7158224527e-17+2.1483151906e-17i	-2.5962618715e-17+2.7777980515e-17i	-2.2069003710e-17+2.5758230369e-17i	-2.1664670562e-17+2.8103627775e-17i	-2.6565521523e-17+2.3457187588e-17i	-1.8886934294e-17+2.7423941935e-17i	-1.7754029866e-17+2.2227591037e-17i	-1.2340104178e-17+2.4878007017e-17i	-9.9359961787e-18+2.3267614919e-17i	-9.1466759846e-18+2.8360148978e-17i	-9.4590140643e-18+2.1526484316e-17i	-6.9387650501e-18+2.1603245177e-17i	-7.3519236769e-19+1.8816734843e-17i	8.0691335748e-19+2.6950770825e-17i
	13.359		-1.3894003302e-17+7.1029940883e-18i	-2.1160472595e-17+7.7498945165e-18i	-2.2937234050e-17+7.5267228150e-18i	-2.6632645429e-17+8.3113930753e-18i	-2.7477433319e-17+8.7500278689e-18i	-2.9041643082e-17+1.1537123727e-17i	-2.7294415486e-17+9.6219341268e-18i	-3.6174020843e-17+1.3454522429e-17i	-3.7675239578e-17+1.2681647731e-17i	-3.5185829734e-17+1.4431746566e-17i	-3.7304381741e-17+1.6491207672e-17i	-3.8243129091e-17+1.5538321943e-17i	-3.9732834478e-17+2.0661129302e-17i	-4.2632518791e-17+1.9307302511e-17i	-4.1290821344e-17+2.0535677809e-17i	-4.5384850669e-17+1.9619061771e-17i	-4.3403698348e-17+2.3534054502e-17i	-4.7038048524e-17+2.2513737392e-17i	-4.5019516429e-17+2.2667493546e-17i	-5.0661489805e-17+2.5396550297e-17i	-5.0364644434e-17+2.8546497738e-17i	-5.1418851061e-17+2.8270813209e-17i	-5.0057395412e-17+3.0168301256e-17i	-4.7096665888e-17+2.4432689604e-17i	-5.1713041001e-17+2.4149794988e-17i	-4.7371958242e-17+2.8107499658e-17i	-4.5556959004e-17+2.8203304820e-17i	-4.8428442066e-17+2.3701543303e-17i	-4.4553198050e-17+2.3498407992e-17i	-4.3912575395e-17+2.1746910873e-17i	-4.1500488507e-17+2.4878417410e-17i	-3.6567201083e-17+2.4953791759e-17i	-3.5324826109e-17+2.3139169083e-17i	-3.1219407042e-17+1.7242647727e-17i	-3.0178600286e-17+2.3454585863e-17i	-2.6325482262e-17+2.1335095198e-17i	-2.6052051920e-17+2.3610543207e-17i	-3.1190652131e-17+1.8753790523e-17i	-2.3297573571e-17+2.2220768752e-17i	-2.2283277100e-17+1.6680045730e-17i	-1.6693960815e-17+1.8889044043e-17i	-1.4195589170e-17+1.7074780937e-17i	-1.3487597931e-17+2.1751658918e-17i	-1.3975014966e-17+1.4522191266e-17i	-1.1491751120e-17+1.3868134062e-17i	-5.0775326392e-18+1.0907918171e-17i	-3.4553447713e-18+1.8652704418e-17i
	13.242		-9.8392651080e-18+5.1694087408e-18i	-1.6664628194e-17+6.2970827091e-18i	-1.8186696091e-17+6.3767462691e-18i	-2.1610562078e-17+7.7548990126e-18i	-2.2276743202e-17+8.6506626345e-18i	-2.3736087561e-17+1.1658708218e-17i	-2.1691201434e-17+1.0131860604e-17i	-3.0549423681e-17+1.3697090950e-17i	-3.1970093499e-17+1.2789697888e-17i	-2.9412701914e-17+1.4862485792e-17i	-3.1522803554e-17+1.7063248990e-17i	-3.2840456676e-17+1.6230428621e-17i	-3.4614337658e-17+2.0988193588e-17i	-3.7935932558e-17+2.0062652001e-17i	-3.7066243746e-17+2.1333356437e-17i	-4.1384665982e-17+2.0589813718e-17i	-4.0089038598e-17+2.4737432343e-17i	-4.4115838350e-17+2.4008880821e-17i	-4.2330893186e-17+2.4341202623e-17i	-4.8111680583e-17+2.7567103086e-17i	-4.8308527858e-17+3.1074496229e-17i	-4.9590619102e-17+3.1188871976e-17i	-4.8475947732e-17+3.3564839685e-17i	-4.5627862406e-17+2.8229323936e-17i	-5.0255976402e-17+2.8378341793e-17i	-4.5892789464e-17+3.3327420708e-17i	-4.4377269237e-17+3.3655327906e-17i	-4.7378888152e-17+3.0145821446e-17i	-4.3211454344e-17+3.0809396593e-17i	-4.2578983967e-17+2.9562482187e-17i	-4.0025484263e-17+3.2927773919e-17i	-3.5086438529e-17+3.3479130894e-17i	-3.3678221344e-17+3.1835820209e-17i	-2.9339954249e-17+2.6073156230e-17i	-2.8277226095e-17+3.2318119028e-17i	-2.4351887582e-17+3.0156143819e-17i	-2.4215606937e-17+3.2392138582e-17i	-2.9642149893e-17+2.7319812992e-17i	-2.1697310772e-17+3.0212103652e-17i	-2.1012179229e-17+2.4210923477e-17i	-1.5495299291e-17+2.5702436902e-17i	-1.3126106720e-17+2.3412537560e-17i	-1.2740113628e-17+2.7283154392e-17i	-1.3699107734e-17+1.9226687844e-17i	-1.1549912643e-17+1.7381760706e-17i	-5.2595224124e-18+1.3821133921e-17i	-3.9225211766e-18+2.0772207561e-17i
	13.125		-9.7744794989e-19+1.7821384623e-18i	-7.9744770272e-18+2.8143134866e-18i	-9.8818086701e-18+2.6785289389e-18i	-1.3694652276e-17+4.0666360352e-18i	-1.4907546444e-17+4.8262584533e-18i	-1.7005865826e-17+7.5021400682e-18i	-1.5408587619e-17+5.8151303000e-18i	-2.4871853869e-17+8.6631735339e-18i	-2.6833847618e-17+7.2833140108e-18i	-2.4642165622e-17+9.2807103846e-18i	-2.7055603023e-17+1.1263068753e-17i	-2.9011897977e-17+1.0076112590e-17i	-3.1136819777e-17+1.3933396285e-17i	-3.5017116473e-17+1.2883894729e-17i	-3.4767271348e-17+1.3609992085e-17i	-3.9420697388e-17+1.2416163843e-17i	-3.8968773213e-17+1.6172409330e-17i	-4.3522830664e-17+1.5106162795e-17i	-4.2187794557e-17+1.4975562997e-17i	-4.8281908588e-17+1.8032087677e-17i	-4.9229075302e-17+2.1182334467e-17i	-5.1085419126e-17+2.1007910149e-17i	-5.0657205963e-17+2.3116424931e-17i	-4.8398428471e-17+1.7440094233e-17i	-5.3534067804e-17+1.7221981206e-17i	-4.9650845627e-17+2.2302932394e-17i	-4.8965282885e-17+2.1964030784e-17i	-5.2624143444e-17+1.8574270567e-17i	-4.8762063293e-17+1.9314782504e-17i	-4.8803249655e-17+1.7847719547e-17i	-4.6774185144e-17+2.0847617500e-17i	-4.2542959755e-17+2.1474195234e-17i	-4.1699901302e-17+1.9855689817e-17i	-3.7778346545e-17+1.4304476078e-17i	-3.7316120934e-17+2.0862626535e-17i	-3.3840483915e-17+1.9168983897e-17i	-3.4254830508e-17+2.2111046358e-17i	-4.0164584884e-17+1.7759391855e-17i	-3.2200467528e-17+2.1132176351e-17i	-3.1644467188e-17+1.5895656066e-17i	-2.5840277685e-17+1.7919871154e-17i	-2.3021148383e-17+1.6520408441e-17i	-2.2215758317e-17+2.0909567618e-17i	-2.2790207216e-17+1.3317204412e-17i	-1.9960861622e-17+1.1467051534e-17i	-1.2670666540e-17+8.3367957614e-18i	-1.0353197815e-17+1.5388482857e-17i
	13.008		-8.7513770180e-18+7.2846009974e-18i	-1.5555061866e-17+8.5989463715e-18i	-1.7383389667e-17+8.6695121213e-18i	-2.1037770423e-17+1.0479606800e-17i	-2.2231013341e-17+1.1558429970e-17i	-2.4308781638e-17+1.4498397344e-17i	-2.2446469939e-17+1.3247989564e-17i	-3.1646979169e-17+1.6121318364e-17i	-3.3288173930e-17+1.5122513504e-17i	-3.0503536842e-17+1.7905127946e-17i	-3.2198946052e-17+2.0697027103e-17i	-3.3735280676e-17+2.0175261149e-17i	-3.4980313401e-17+2.4195006294e-17i	-3.8216868483e-17+2.4082575320e-17i	-3.7382522468e-17+2.5189456118e-17i	-4.1176420453e-17+2.4308057992e-17i	-4.0497940571e-17+2.8241381457e-17i	-4.4623705057e-17+2.7258867645e-17i	-4.2978096705e-17+2.6952213892e-17i	-4.8616828996e-17+3.0004340461e-17i	-4.9594279120e-17+3.2837852189e-17i	-5.1284053911e-17+3.2405230278e-17i	-5.0819938776e-17+3.4241386443e-17i	-4.8397799268e-17+2.8287920583e-17i	-5.3271079650e-17+2.7846361511e-17i	-4.9080826263e-17+3.3300550005e-17i	-4.8433390759e-17+3.2668455420e-17i	-5.1911897604e-17+2.9856654460e-17i	-4.7548810756e-17+3.1214869416e-17i	-4.7450852712e-17+3.0015110420e-17i	-4.5120727455e-17+3.3072385032e-17i	-4.0832962691e-17+3.4086481398e-17i	-3.9821612918e-17+3.2647442909e-17i	-3.5583626423e-17+2.7230952346e-17i	-3.5069223624e-17+3.3774527534e-17i	-3.1434635880e-17+3.1995694463e-17i	-3.1901999371e-17+3.4881372111e-17i	-3.7860811233e-17+3.0304393888e-17i	-2.9652127168e-17+3.3044557479e-17i	-2.9102454880e-17+2.7414253670e-17i	-2.3119625958e-17+2.8705379959e-17i	-2.0104313459e-17+2.7024453616e-17i	-1.9372966166e-17+3.0817066383e-17i	-2.0255313418e-17+2.2778484685e-17i	-1.7655536522e-17+2.0194013635e-17i	-1.0434683885e-17+1.6984143741e-17i	-8.3244516869e-18+2.3835144852e-17i
	12.891		-1.0981899906e-17+3.2400673357e-18i	-1.8196722648e-17+4.8174573338e-18i	-2.0563119792e-17+5.2288488740e-18i	-2.4667718951e-17+7.6111565401e-18i	-2.6501779819e-17+9.1713116150e-18i	-2.9196205759e-17+1.2558376672e-17i	-2.7773549198e-17+1.1814834113e-17i	-3.7394147570e-17+1.4742069328e-17i	-3.9501642442e-17+1.4116079032e-17i	-3.6956536694e-17+1.7538134794e-17i	-3.8849569059e-17+2.1054721236e-17i	-4.0920431995e-17+2.0998703016e-17i	-4.2182883771e-17+2.5061983639e-17i	-4.5700846868e-17+2.5810624362e-17i	-4.5156762000e-17+2.7265582767e-17i	-4.8802627535e-17+2.6716922567e-17i	-4.8489629746e-17+3.0929560427e-17i	-5.2641211300e-17+3.0257442995e-17i	-5.1087732709e-17+3.0101190239e-17i	-5.6528998838e-17+3.3595597674e-17i	-5.7734979159e-17+3.6635428323e-17i	-5.9397250664e-17+3.6574893591e-17i	-5.9021555763e-17+3.8769757826e-17i	-5.6478724100e-17+3.3123414749e-17i	-6.1075257761e-17+3.2931530463e-17i	-5.6507253206e-17+3.9047157398e-17i	-5.5781456548e-17+3.8228047135e-17i	-5.8896928815e-17+3.5888847462e-17i	-5.3821561616e-17+3.7628308877e-17i	-5.3300800889e-17+3.6297334948e-17i	-5.0342627574e-17+3.8922824955e-17i	-4.5651062520e-17+3.9826349408e-17i	-4.4087159858e-17+3.8122941020e-17i	-3.9085708365e-17+3.2465055196e-17i	-3.8098484407e-17+3.8705686782e-17i	-3.3893415097e-17+3.6711508447e-17i	-3.4046135287e-17+3.9602392628e-17i	-3.9698611453e-17+3.5043317601e-17i	-3.1019735646e-17+3.7577035266e-17i	-3.0252107871e-17+3.2207110057e-17i	-2.3967531825e-17+3.3528141199e-17i	-2.0601408442e-17+3.2445326435e-17i	-1.9777655731e-17+3.6550978797e-17i	-2.0712759061e-17+2.9011193619e-17i	-1.7986025754e-17+2.6601607475e-17i	-1.0387575092e-17+2.4097449796e-17i	-7.8945444832e-18+3.1460597414e-17i
	12.773		-2.9065886038e-18-5.0196594015e-18i	-9.9866309060e-18-3.9008528008e-18i	-1.2422051662e-17-3.9348835653e-18i	-1.6593160331e-17-1.8989331711e-18i	-1.8841960170e-17-8.8990984911e-19i	-2.1957442472e-17+1.9394968119e-18i	-2.0900256814e-17+6.2417933067e-19i	-3.0857823826e-17+2.6042506684e-18i	-3.3404259744e-17+1.4477640354e-18i	-3.1094139489e-17+4.6218391073e-18i	-3.3240373677e-17+8.1519582614e-18i	-3.5893368232e-17+7.8323453970e-18i	-3.7267405183e-17+1.1332395332e-17i	-4.1260313980e-17+1.2413822386e-17i	-4.1292075677e-17+1.3713833825e-17i	-4.5102822864e-17+1.3055292250e-17i	-4.5498776640e-17+1.7151936417e-17i	-5.0041981177e-17+1.6494417882e-17i	-4.8987685567e-17+1.6258165768e-17i	-5.4535098919e-17+2.0017794554e-17i	-5.6232079943e-17+2.3098960713e-17i	-5.8079673266e-17+2.3305657156e-17i	-5.8036488821e-17+2.5786600254e-17i	-5.5589668117e-17+2.0423095689e-17i	-6.0111010980e-17+2.0529300006e-17i	-5.5370339586e-17+2.7427436110e-17i	-5.4772119674e-17+2.6682493745e-17i	-5.7749026562e-17+2.5130303943e-17i	-5.2267418713e-17+2.7656234543e-17i	-5.1654805679e-17+2.6599911157e-17i	-4.8515749639e-17+2.9224014162e-17i	-4.3954961331e-17+3.0469010906e-17i	-4.2394837818e-17+2.8925841055e-17i	-3.7190452981e-17+2.3387652643e-17i	-3.6322777326e-17+2.9603609534e-17i	-3.2110506480e-17+2.7584736349e-17i	-3.2506958415e-17+3.0535482127e-17i	-3.8361903257e-17+2.5863377580e-17i	-2.9818159747e-17+2.7922299061e-17i	-2.9363009761e-17+2.2413618601e-17i	-2.3357840652e-17+2.3169634244e-17i	-2.0167983003e-17+2.1968059890e-17i	-1.9828753324e-17+2.5577962848e-17i	-2.1331386868e-17+1.7730123896e-17i	-1.9047514964e-17+1.4659842593e-17i	-1.1688093363e-17+1.1991201358e-17i	-9.4606451909e-18+1.9026597436e-17i
	12.656		-4.3954255460e-18+2.2253495876e-18i	-1.1566283177e-17+3.5335232560e-18i	-1.4241753956e-17+3.8357244544e-18i	-1.8566144709e-17+6.3693783284e-18i	-2.1297743200e-17+7.7346320652e-18i	-2.4758079288e-17+1.1011960360e-17i	-2.3984378812e-17+1.0087408305e-17i	-3.4112515169e-17+1.2032972797e-17i	-3.6895505929e-17+1.1208694330e-17i	-3.4636094752e-17+1.4809380155e-17i	-3.6911783226e-17+1.8953144901e-17i	-3.9956701735e-17+1.8796068412e-17i	-4.1262846629e-17+2.2112183539e-17i	-4.5532749852e-17+2.3838855966e-17i	-4.5946111324e-17+2.5238303904e-17i	-4.9643763455e-17+2.4689482413e-17i	-5.0427330395e-17+2.8871061564e-17i	-5.5044306213e-17+2.8444021916e-17i	-5.4227259475e-17+2.8294345891e-17i	-5.9601034523e-17+3.2444583436e-17i	-6.1543359226e-17+3.5604848212e-17i	-6.3393972890e-17+3.6054422966e-17i	-6.3626358255e-17+3.8676645141e-17i	-6.1286716851e-17+3.3299258111e-17i	-6.5844211897e-17+3.3255486674e-17i	-6.1165141590e-17+4.0336816122e-17i	-6.1009399192e-17+3.8965168244e-17i	-6.4232875504e-17+3.7376954674e-17i	-5.8769506892e-17+3.9796369825e-17i	-5.8425083285e-17+3.8037145619e-17i	-5.5505597942e-17+3.9630278455e-17i	-5.1442271436e-17+4.0215062032e-17i	-5.0214076705e-17+3.7846689907e-17i	-4.5104539338e-17+3.1506931042e-17i	-4.4664510315e-17+3.6862688649e-17i	-4.0702769055e-17+3.4169485701e-17i	-4.1507718008e-17+3.6701275905e-17i	-4.7569274960e-17+3.1567812782e-17i	-3.9097254612e-17+3.3004880117e-17i	-3.8657414381e-17+2.7382765105e-17i	-3.2503599936e-17+2.7681297104e-17i	-2.8860979288e-17+2.6516685951e-17i	-2.8294656178e-17+2.9853254661e-17i	-2.9506459925e-17+2.2010422207e-17i	-2.6784363983e-17+1.8621797842e-17i	-1.8814514019e-17+1.6074848536e-17i	-1.5967373704e-17+2.3053892011e-17i
	12.539		-1.0554948962e-17-3.9758111680e-18i	-1.7585027440e-17-3.0969031780e-18i	-2.0237999667e-17-3.0732328418e-18i	-2.4416494299e-17-6.5834996733e-19i	-2.7352111189e-17+4.2681333940e-19i	-3.0781506162e-17+3.6254886004e-18i	-2.9951944013e-17+2.5489604372e-18i	-3.9879576050e-17+4.0273101478e-18i	-4.2486536014e-17+3.2193494407e-18i	-3.9946817139e-17+6.9727895190e-18i	-4.2056622556e-17+1.1533032287e-17i	-4.5146666961e-17+1.1442992439e-17i	-4.6107471256e-17+1.4504122138e-17i	-5.0406000122e-17+1.6838093875e-17i	-5.1038800222e-17+1.8256708526e-17i	-5.4499687305e-17+1.7743897185e-17i	-5.5581304577e-17+2.1935641692e-17i	-6.0271534480e-17+2.1738042095e-17i	-5.9787562459e-17+2.1723988891e-17i	-6.5054777047e-17+2.6370212396e-17i	-6.7287422861e-17+2.9774080128e-17i	-6.9153498793e-17+3.0734025001e-17i	-6.9650058570e-17+3.3849154783e-17i	-6.7307065390e-17+2.8863613790e-17i	-7.1680541024e-17+2.9124276814e-17i	-6.6782716813e-17+3.6898981641e-17i	-6.6675932592e-17+3.5528341021e-17i	-6.9692913271e-17+3.4603147040e-17i	-6.3758099195e-17+3.7719096681e-17i	-6.3091849581e-17+3.6129457147e-17i	-5.9861516432e-17+3.7681367599e-17i	-5.5751633837e-17+3.8721034611e-17i	-5.4256483355e-17+3.6650289697e-17i	-4.8629810115e-17+3.0599462407e-17i	-4.7999518901e-17+3.6117541792e-17i	-4.3626889025e-17+3.3720858904e-17i	-4.4153486436e-17+3.6660688914e-17i	-4.9718544405e-17+3.1691155633e-17i	-4.0775921553e-17+3.3068598843e-17i	-3.9839776728e-17+2.7768575447e-17i	-3.3167806735e-17+2.7872145066e-17i	-2.8780690146e-17+2.6830370425e-17i	-2.7900312744e-17+2.9884984929e-17i	-2.8775977258e-17+2.1998277249e-17i	-2.5751089808e-17+1.8171738848e-17i	-1.7449666073e-17+1.5559955012e-17i	-1.4355696810e-17+2.2304142948e-17i
	12.422		-1.6705924910e-17+2.9209689665e-18i	-2.3206435803e-17+3.9254526898e-18i	-2.5476674303e-17+4.1691778273e-18i	-2.9167619024e-17+6.9004083362e-18i	-3.2049740121e-17+8.0724054329e-18i	-3.5152662681e-17+1.1505842072e-17i	-3.4044891059e-17+1.0439099072e-17i	-4.3508594199e-17+1.1527296431e-17i	-4.5581199730e-17+1.0759374124e-17i	-4.2450053141e-17+1.4589055550e-17i	-4.4042880137e-17+1.9368969479e-17i	-4.6726657214e-17+1.9237193039e-17i	-4.6923169104e-17+2.1873966829e-17i	-5.0779794234e-17+2.4599920752e-17i	-5.1213782677e-17+2.5751265408e-17i	-5.3944156140e-17+2.4895511193e-17i	-5.4785117879e-17+2.8620992127e-17i	-5.8983990136e-17+2.8080839591e-17i	-5.8309770525e-17+2.7487640861e-17i	-6.2922640899e-17+3.1774638664e-17i	-6.4944245613e-17+3.4472328959e-17i	-6.6461687442e-17+3.4954884697e-17i	-6.7057401189e-17+3.7575863733e-17i	-6.4705915070e-17+3.2001800342e-17i	-6.9110024072e-17+3.1643110344e-17i	-6.4446740772e-17+3.9271735833e-17i	-6.5023257040e-17+3.7193516334e-17i	-6.8635525481e-17+3.6332204327e-17i	-6.3149801336e-17+3.9653830088e-17i	-6.3076601852e-17+3.7795482080e-17i	-6.0563448358e-17+3.8936439369e-17i	-5.7397389090e-17+4.0143359310e-17i	-5.6587296717e-17+3.8077079015e-17i	-5.1373365257e-17+3.2014025304e-17i	-5.1503250637e-17+3.7374589911e-17i	-4.7649985749e-17+3.5027083399e-17i	-4.8812560542e-17+3.8122956747e-17i	-5.4740037048e-17+3.3019012142e-17i	-4.6254116190e-17+3.4138655808e-17i	-4.5657768522e-17+2.9033394807e-17i	-3.9299766778e-17+2.8888277343e-17i	-3.4901052773e-17+2.7960620804e-17i	-3.4475023771e-17+3.0872504353e-17i	-3.5653586941e-17+2.3216583449e-17i	-3.2953775482e-17+1.9284518334e-17i	-2.4872785879e-17+1.6875205924e-17i	-2.1928540838e-17+2.3591621045e-17i
	12.305		-8.4328591652e-18-1.2444788514e-17i	-1.4829640692e-17-1.1129665905e-17i	-1.7237591226e-17-1.0430344756e-17i	-2.0996059207e-17-7.0910978934e-18i	-2.4464570261e-17-5.4937062634e-18i	-2.7891224516e-17-1.4116345936e-18i	-2.7287250023e-17-2.1016892806e-18i	-3.7120946478e-17-9.6200784651e-19i	-3.9530381556e-17-1.2227808471e-18i	-3.6877597903e-17+3.1539822885e-18i	-3.9040392959e-17+8.5153571652e-18i	-4.2379964653e-17+8.9328225415e-18i	-4.2945961118e-17+1.1731248082e-17i	-4.7432577784e-17+1.5519916031e-17i	-4.8797091154e-17+1.7163432035e-17i	-5.1890862500e-17+1.6846934707e-17i	-5.3582666247e-17+2.1109797535e-17i	-5.8402630954e-17+2.1369760276e-17i	-5.8723987622e-17+2.1484053520e-17i	-6.3795680777e-17+2.6775831123e-17i	-6.6636807009e-17+3.0237147609e-17i	-6.8750013295e-17+3.1777307872e-17i	-7.0254500482e-17+3.5484571135e-17i	-6.8465016872e-17+3.0859066198e-17i	-7.3223203822e-17+3.1340863942e-17i	-6.8877469905e-17+4.0151688518e-17i	-6.9945152156e-17+3.8623328467e-17i	-7.3738286296e-17+3.8929225746e-17i	-6.8115106895e-17+4.3425929545e-17i	-6.7870396740e-17+4.2070872812e-17i	-6.5316608730e-17+4.3493292882e-17i	-6.2279176888e-17+4.5482368607e-17i	-6.1287726314e-17+4.3913104634e-17i	-5.5653052466e-17+3.8217539373e-17i	-5.5765118306e-17+4.3724025607e-17i	-5.1673443230e-17+4.1711838968e-17i	-5.2764278958e-17+4.5131392299e-17i	-5.8355307754e-17+3.9915452802e-17i	-4.9771219835e-17+4.0812769520e-17i	-4.8938922494e-17+3.5878151850e-17i	-4.2369689804e-17+3.5404138372e-17i	-3.7386672877e-17+3.4422136930e-17i	-3.6952292583e-17+3.7060696828e-17i	-3.7889529950e-17+2.9547458960e-17i	-3.5082680218e-17+2.5425038004e-17i	-2.6851733970e-17+2.3088954528e-17i	-2.3824780188e-17+2.9645674417e-17i
	12.188		-6.3391859389e-18-1.7914644927e-17i	-1.2639276913e-17-1.6891577276e-17i	-1.5199739900e-17-1.6402080999e-17i	-1.8989615633e-17-1.3126948601e-17i	-2.3023638966e-17-1.1690122801e-17i	-2.6724856259e-17-7.4681947178e-18i	-2.6614847936e-17-8.2389337760e-18i	-3.6720150178e-17-7.3882665218e-18i	-3.9260619183e-17-7.4190807016e-18i	-3.6915288808e-17-2.7467235508e-18i	-3.9375441248e-17+2.7517835263e-18i	-4.3001554858e-17+3.4290603842e-18i	-4.3579467123e-17+5.9576182147e-18i	-4.8218461368e-17+1.0229162736e-17i	-5.0060874521e-17+1.1681875107e-17i	-5.2960357816e-17+1.1095944397e-17i	-5.4887889154e-17+1.4979874132e-17i	-5.9669953266e-17+1.5022875909e-17i	-6.0373168473e-17+1.4760317645e-17i	-6.5283645146e-17+1.9887948660e-17i	-6.8341682221e-17+2.2911747185e-17i	-7.0568372891e-17+2.4271991471e-17i	-7.2586941260e-17+2.7803220912e-17i	-7.1027732694e-17+2.2821630666e-17i	-7.5927861570e-17+2.2796689419e-17i	-7.1839495876e-17+3.1388034975e-17i	-7.3468209423e-17+2.9052610755e-17i	-7.7668745138e-17+2.9194829912e-17i	-7.2230647050e-17+3.3593626807e-17i	-7.2202416678e-17+3.1494920194e-17i	-7.0112845257e-17+3.2070848095e-17i	-6.7710338560e-17+3.3850445837e-17i	-6.7005013288e-17+3.1901792817e-17i	-6.1406540490e-17+2.5845927282e-17i	-6.1901279074e-17+3.0916945957e-17i	-5.7889915051e-17+2.8916991066e-17i	-5.9140329143e-17+3.2488214175e-17i	-6.4528689263e-17+2.7136928118e-17i	-5.5977920533e-17+2.7982348867e-17i	-5.4945884575e-17+2.3517650810e-17i	-4.8130902930e-17+2.3072097525e-17i	-4.2384304549e-17+2.2339690297e-17i	-4.1706541147e-17+2.5017455079e-17i	-4.1994735418e-17+1.7951631269e-17i	-3.8590958733e-17+1.3874074270e-17i	-2.9635690795e-17+1.1697804558e-17i	-2.5850436954e-17+1.8073891673e-17i
	12.07		-4.3553949532e-18-6.3771169271e-18i	-1.0325838075e-17-5.6115107705e-18i	-1.2758605792e-17-5.3604284779e-18i	-1.6144941315e-17-2.2481676930e-18i	-2.0233260008e-17-1.1084224227e-18i	-2.3631518384e-17+3.0152167355e-18i	-2.3482973156e-17+1.7890167080e-18i	-3.3276175590e-17+1.9386200099e-18i	-3.5389712161e-17+1.6555039901e-18i	-3.2945092281e-17+6.1246650172e-18i	-3.5347183630e-17+1.1098940628e-17i	-3.8971060287e-17+1.1595068567e-17i	-3.9458567558e-17+1.3429225727e-17i	-4.4187175496e-17+1.7796151146e-17i	-4.6619623683e-17+1.8797214107e-17i	-4.9499664093e-17+1.7788900064e-17i	-5.1865464890e-17+2.1218471148e-17i	-5.6820332662e-17+2.0996002100e-17i	-5.8151239737e-17+2.0393603093e-17i	-6.3076903169e-17+2.5386077161e-17i	-6.6454005196e-17+2.8061310214e-17i	-6.8885792600e-17+2.9372834601e-17i	-7.1443207082e-17+3.2970060919e-17i	-7.0060769337e-17+2.7984883544e-17i	-7.4994454562e-17+2.7906709556e-17i	-7.1018693706e-17+3.6769599646e-17i	-7.3007820218e-17+3.4303785015e-17i	-7.7403814489e-17+3.5013374735e-17i	-7.1920740455e-17+4.0130373376e-17i	-7.1882390520e-17+3.8077302343e-17i	-7.0123371265e-17+3.8667935316e-17i	-6.8285647427e-17+4.1035828780e-17i	-6.7850750994e-17+3.9379082232e-17i	-6.2432801210e-17+3.3441776703e-17i	-6.3567288273e-17+3.8359664172e-17i	-5.9988671052e-17+3.6495813159e-17i	-6.1861202510e-17+4.0109848255e-17i	-6.7577511916e-17+3.4316606152e-17i	-5.9742788130e-17+3.4726093672e-17i	-5.9235051000e-17+3.0272442420e-17i	-5.2958993890e-17+2.9376008610e-17i	-4.7243102611e-17+2.8366297264e-17i	-4.7234410270e-17+3.0649076583e-17i	-4.7777340765e-17+2.3726568753e-17i	-4.4748286407e-17+1.9496291703e-17i	-3.6046072810e-17+1.7356835749e-17i	-3.2488569037e-17+2.3580952163e-17i
	11.953		-8.1078530445e-18-8.3494051509e-18i	-1.3902787928e-17-7.5924919373e-18i	-1.6473407769e-17-7.3341804881e-18i	-1.9698101971e-17-4.1331323779e-18i	-2.4118894117e-17-2.9435392488e-18i	-2.7505046489e-17+1.3932503400e-18i	-2.7681547996e-17+4.0048703216e-20i	-3.7432505768e-17-1.5563842343e-19i	-3.9357412923e-17-3.2031563424e-19i	-3.7045701510e-17+4.3804185113e-18i	-3.9544838336e-17+9.1711103483e-18i	-4.3200190755e-17+9.9879168862e-18i	-4.3583535612e-17+1.1657889166e-17i	-4.8184007839e-17+1.6566363121e-17i	-5.0945311939e-17+1.7611765191e-17i	-5.3422555648e-17+1.6652228864e-17i	-5.5746510660e-17+2.0074499680e-17i	-6.0349545824e-17+1.9955624679e-17i	-6.1812036174e-17+1.9384087350e-17i	-6.6295071825e-17+2.4554031153e-17i	-6.9569849840e-17+2.7168801289e-17i	-7.1917759852e-17+2.8657328603e-17i	-7.4766276483e-17+3.2516279704e-17i	-7.3343494694e-17+2.7704810663e-17i	-7.8143411005e-17+2.7685563949e-17i	-7.4123009559e-17+3.6818836410e-17i	-7.6293755907e-17+3.4251475607e-17i	-8.0683063387e-17+3.5501675212e-17i	-7.4878825794e-17+4.1318309311e-17i	-7.4452111923e-17+3.9274269044e-17i	-7.2579755726e-17+3.9947529794e-17i	-7.0717432512e-17+4.3027820127e-17i	-6.9834787913e-17+4.1893466417e-17i	-6.3799911961e-17+3.6406080433e-17i	-6.4652635522e-17+4.1569089084e-17i	-6.0461088317e-17+4.0362968077e-17i	-6.1810725353e-17+4.4583306580e-17i	-6.6601220872e-17+3.8935910678e-17i	-5.8227201678e-17+3.9502112663e-17i	-5.6959664456e-17+3.5652931878e-17i	-4.9979473966e-17+3.4885554825e-17i	-4.3078269006e-17+3.4064492106e-17i	-4.2650741716e-17+3.6359734131e-17i	-4.2465864982e-17+2.9959335277e-17i	-3.8964281464e-17+2.5866205065e-17i	-2.9830829143e-17+2.3869260147e-17i	-2.5959299206e-17+2.9919020149e-17i
	11.836		-5.4383962712e-18-1.6034590176e-17i	-1.1067556137e-17-1.5409684682e-17i	-1.3785010626e-17-1.5360101361e-17i	-1.6751349374e-17-1.2382448151e-17i	-2.1389230691e-17-1.1440521166e-17i	-2.4637868187e-17-7.2457379494e-18i	-2.5105201678e-17-9.0683380059e-18i	-3.4713233904e-17-9.8845193972e-18i	-3.6407902878e-17-1.0190170221e-17i	-3.4233653002e-17-5.4454510308e-18i	-3.6873668039e-17-1.0616487678e-18i	-4.0636440035e-17-7.1358088034e-20i	-4.1132891147e-17+1.3469728253e-18i	-4.5806281958e-17+6.6630348391e-18i	-4.9215747156e-17+7.7337103367e-18i	-5.1668677779e-17+6.8890337140e-18i	-5.4313774959e-17+1.0436261754e-17i	-5.8934208065e-17+1.0560583048e-17i	-6.0882803674e-17+1.0286909766e-17i	-6.5235801015e-17+1.5917420486e-17i	-6.8645467776e-17+1.8806915368e-17i	-7.1117792813e-17+2.0796115930e-17i	-7.4360960190e-17+2.5283564246e-17i	-7.2929031312e-17+2.1055829878e-17i	-7.7603478583e-17+2.1459773444e-17i	-7.3523805570e-17+3.1111737603e-17i	-7.5864537078e-17+2.8749633326e-17i	-8.0268874533e-17+3.0724332248e-17i	-7.4258689962e-17+3.7361742898e-17i	-7.3594592612e-17+3.5306871080e-17i	-7.1882919442e-17+3.6035612809e-17i	-7.0333762866e-17+3.9672190029e-17i	-6.9444146749e-17+3.8864230290e-17i	-6.3406117842e-17+3.3583921695e-17i	-6.4738985224e-17+3.8738462029e-17i	-6.0820909676e-17+3.7977888076e-17i	-6.2704589225e-17+4.2630992894e-17i	-6.7727780063e-17+3.6993752645e-17i	-6.0152737840e-17+3.7647668621e-17i	-5.9487754291e-17+3.4398924443e-17i	-5.3193208560e-17+3.3832741854e-17i	-4.6385306446e-17+3.3270748052e-17i	-4.6735723030e-17+3.5662488849e-17i	-4.6821389845e-17+2.9928416057e-17i	-4.3652748688e-17+2.6094510538e-17i	-3.4679821685e-17+2.4276011372e-17i	-3.0922545738e-17+3.0156371704e-17i
	11.719		-6.8563087444e-18-7.6161448214e-18i	-1.1735258837e-17-6.6281286565e-18i	-1.4099169649e-17-6.2354989522e-18i	-1.6301274240e-17-2.8933501407e-18i	-2.0689587358e-17-1.4767908930e-18i	-2.3368276075e-17+3.2859829020e-18i	-2.3824855531e-17+1.7337557211e-18i	-3.2948271674e-17+9.9275670126e-19i	-3.4140234408e-17+1.1011941935e-18i	-3.1802985869e-17+6.3276935802e-18i	-3.4291003355e-17+1.0550571952e-17i	-3.7837646381e-17+1.1786831250e-17i	-3.8180555344e-17+1.2922015070e-17i	-4.2565681884e-17+1.8333748367e-17i	-4.6329414878e-17+1.9013446123e-17i	-4.8491143904e-17+1.7702376469e-17i	-5.1209993679e-17+2.0608975811e-17i	-5.5678688579e-17+1.9997757439e-17i	-5.8000429722e-17+1.8953465720e-17i	-6.2236539964e-17+2.3860898848e-17i	-6.5877890038e-17+2.5759245988e-17i	-6.8715618329e-17+2.6891181710e-17i	-7.2655334134e-17+3.0613696416e-17i	-7.1590327115e-17+2.5604716329e-17i	-7.6616051904e-17+2.5004583254e-17i	-7.2980389695e-17+3.3691966377e-17i	-7.5996303556e-17+3.0154353224e-17i	-8.0904092890e-17+3.1473649411e-17i	-7.5223013996e-17+3.7607120832e-17i	-7.4804887506e-17+3.4269735823e-17i	-7.3766666409e-17+3.3875476610e-17i	-7.2971394618e-17+3.6902348907e-17i	-7.2487172021e-17+3.5340746933e-17i	-6.6792315783e-17+2.9274857867e-17i	-6.8839642734e-17+3.3441985556e-17i	-6.5275272426e-17+3.2239309263e-17i	-6.7632452851e-17+3.6505215607e-17i	-7.2646957567e-17+3.0108948817e-17i	-6.5539329866e-17+3.0059446052e-17i	-6.4973799900e-17+2.6667564171e-17i	-5.8771400254e-17+2.5594528448e-17i	-5.1328082742e-17+2.4594016161e-17i	-5.1661566196e-17+2.6365848362e-17i	-5.1236037223e-17+2.0686556129e-17i	-4.7648079656e-17+1.6532561531e-17i	-3.8231337302e-17+1.4302733644e-17i	-3.4113750329e-17+1.9457618213e-17i
	11.602		-9.1203373019e-18-9.1846042289e-18i	-1.3739608764e-17-8.5943931083e-18i	-1.6261234817e-17-8.6777814790e-18i	-1.8174128949e-17-5.8239222426e-18i	-2.2746461162e-17-4.7296127625e-18i	-2.5254070500e-17-1.7649306251e-19i	-2.6166370226e-17-2.1429549836e-18i	-3.5187763205e-17-3.3609471607e-18i	-3.6283155120e-17-3.2989098430e-18i	-3.4081467850e-17+2.0916742936e-18i	-3.6661361415e-17+6.0238056172e-18i	-4.0161370848e-17+7.5074487029e-18i	-4.0546051583e-17+8.6030603920e-18i	-4.4717070375e-17+1.4439715024e-17i	-4.8932642995e-17+1.5288382827e-17i	-5.0886109826e-17+1.4245266279e-17i	-5.3692753595e-17+1.7334730079e-17i	-5.7979442037e-17+1.6840616985e-17i	-6.0512349000e-17+1.6032630061e-17i	-6.4388110967e-17+2.1255393756e-17i	-6.7907913536e-17+2.3256953529e-17i	-7.0653938803e-17+2.4603287550e-17i	-7.4698361352e-17+2.8688243641e-17i	-7.3310890894e-17+2.4083989027e-17i	-7.7956190750e-17+2.3632137161e-17i	-7.3979888141e-17+3.2423566624e-17i	-7.6844861382e-17+2.8910480552e-17i	-8.1387043044e-17+3.0719449964e-17i	-7.5259554706e-17+3.7526176422e-17i	-7.4241716069e-17+3.4100953238e-17i	-7.3078807807e-17+3.3882373502e-17i	-7.2216393612e-17+3.7563687573e-17i	-7.1359838668e-17+3.6561805880e-17i	-6.5275118298e-17+3.1006544604e-17i	-6.7363270746e-17+3.5423435146e-17i	-6.3496089813e-17+3.4940452804e-17i	-6.5752818644e-17+3.9919254211e-17i	-7.0219992526e-17+3.3737432651e-17i	-6.3211203519e-17+3.3823525120e-17i	-6.2405898608e-17+3.1001141689e-17i	-5.6091203169e-17+3.0042190665e-17i	-4.7865276827e-17+2.9103740295e-17i	-4.8123453288e-17+3.0622644929e-17i	-4.7194437151e-17+2.5315771169e-17i	-4.3227014639e-17+2.1087262211e-17i	-3.3438487157e-17+1.8576135070e-17i	-2.9055430477e-17+2.3107093393e-17i
	11.484		-1.4264459476e-17-1.1865336065e-17i	-1.8603628098e-17-1.0897285807e-17i	-2.1232787209e-17-1.0769927340e-17i	-2.2747572740e-17-7.7910449504e-18i	-2.7318847673e-17-6.4282600168e-18i	-2.9413597150e-17-1.5698954876e-18i	-3.0603138524e-17-3.4571526866e-18i	-3.9290613736e-17-4.7214041452e-18i	-4.0125855196e-17-4.3875176493e-18i	-3.7840775685e-17+1.3873362736e-18i	-4.0370474005e-17+5.2247669139e-18i	-4.3704591056e-17+7.0700947405e-18i	-4.4103396482e-17+8.2665553719e-18i	-4.7950833712e-17+1.4549649192e-17i	-5.2579586374e-17+1.5613607484e-17i	-5.4246093511e-17+1.4876551518e-17i	-5.7074937162e-17+1.8095951168e-17i	-6.1146684302e-17+1.7590554595e-17i	-6.3846704735e-17+1.6903939286e-17i	-6.7414661824e-17+2.2308276603e-17i	-7.0954616055e-17+2.4263586316e-17i	-7.3820440713e-17+2.5630445291e-17i	-7.8238970971e-17+2.9890536748e-17i	-7.6842798357e-17+2.5544601796e-17i	-8.1509449367e-17+2.5035278699e-17i	-7.7607198128e-17+3.3632056699e-17i	-8.0742781790e-17+2.9898617847e-17i	-8.5309431881e-17+3.1872428588e-17i	-7.9218235147e-17+3.8963459447e-17i	-7.7952319083e-17+3.5046067359e-17i	-7.6992508078e-17+3.4545677347e-17i	-7.6244064188e-17+3.8310240338e-17i	-7.5145962047e-17+3.7262324053e-17i	-6.8682953608e-17+3.1598912752e-17i	-7.0767059683e-17+3.5578258022e-17i	-6.6453206443e-17+3.5154089038e-17i	-6.8437124278e-17+4.0273242347e-17i	-7.2116393329e-17+3.3821283526e-17i	-6.5058624864e-17+3.3590903744e-17i	-6.3829163211e-17+3.0991443794e-17i	-5.7322836924e-17+2.9927480101e-17i	-4.8256342997e-17+2.8939829353e-17i	-4.8408530591e-17+3.0140726552e-17i	-4.7018413838e-17+2.5247626295e-17i	-4.2727267802e-17+2.1050422563e-17i	-3.2678965213e-17+1.8313251253e-17i	-2.8144199302e-17+2.2254984184e-17i
	11.367		-6.2351402269e-18-2.4061749326e-17i	-1.0092355398e-17-2.2267286775e-17i	-1.2738485266e-17-2.1514434891e-17i	-1.3902406884e-17-1.8019783965e-17i	-1.8584136609e-17-1.6039316088e-17i	-2.0514850552e-17-1.0546574614e-17i	-2.2403356576e-17-1.2027914386e-17i	-3.1242300560e-17-1.2992537194e-17i	-3.2381594119e-17-1.2095806368e-17i	-3.0515569996e-17-5.7358226494e-18i	-3.3492504600e-17-1.7469269085e-18i	-3.7130085809e-17+6.1973706338e-19i	-3.8043400051e-17+2.0673733986e-18i	-4.2011538108e-17+8.8818104246e-18i	-4.7563852565e-17+1.0280615904e-17i	-4.9447643808e-17+1.0061207195e-17i	-5.2788427308e-17+1.3589929564e-17i	-5.7140490706e-17+1.3272795962e-17i	-6.0399003343e-17+1.3006664911e-17i	-6.4043311937e-17+1.8908571219e-17i	-6.7952362134e-17+2.1152016970e-17i	-7.1218773032e-17+2.2828262863e-17i	-7.6213428936e-17+2.7574138521e-17i	-7.4981157326e-17+2.3834138188e-17i	-7.9811868487e-17+2.3598956373e-17i	-7.6109633587e-17+3.2258889068e-17i	-7.9606085874e-17+2.8702608740e-17i	-8.4300530756e-17+3.1187539909e-17i	-7.8511335630e-17+3.8879869087e-17i	-7.7254568243e-17+3.4794212877e-17i	-7.6874549572e-17+3.4347125563e-17i	-7.6708727916e-17+3.8467256039e-17i	-7.5954824984e-17+3.7657719592e-17i	-6.9815032854e-17+3.2153592179e-17i	-7.2710769852e-17+3.5906724896e-17i	-6.8832137824e-17+3.5678802579e-17i	-7.1495707922e-17+4.1049338471e-17i	-7.5356453365e-17+3.4404630178e-17i	-6.9332464994e-17+3.3907416039e-17i	-6.8691023937e-17+3.1573548437e-17i	-6.2998176169e-17+3.0524076295e-17i	-5.4017607673e-17+2.9678129685e-17i	-5.4865491810e-17+3.0812080195e-17i	-5.3749216654e-17+2.6685312748e-17i	-4.9729196658e-17+2.2982083603e-17i	-3.9945995219e-17+2.0498174917e-17i	-3.5715650295e-17+2.4375301691e-17i
	11.25		-1.8764514807e-18-1.6914580826e-17i	-5.2793780757e-18-1.5312589245e-17i	-7.8926907202e-18-1.5015400467e-17i	-8.6029830701e-18-1.2101780611e-17i	-1.3145707676e-17-1.0635556456e-17i	-1.4596488675e-17-5.6513805796e-18i	-1.6823386363e-17-7.8373703185e-18i	-2.5348811988e-17-9.6160027138e-18i	-2.6302597850e-17-9.3358267465e-18i	-2.4280034168e-17-3.6917359948e-18i	-2.7196242121e-17-7.8840868812e-19i	-3.0667502273e-17+7.9114456774e-19i	-3.1722841840e-17+1.1745639054e-18i	-3.5466873769e-17+7.1481895473e-18i	-4.1742801057e-17+7.5130460888e-18i	-4.3687061064e-17+6.5176689502e-18i	-4.7486303323e-17+8.9949237077e-18i	-5.2169845533e-17+7.5389467649e-18i	-5.6069035090e-17+6.4118354743e-18i	-6.0010173096e-17+1.1603920731e-17i	-6.4608097472e-17+1.3008760121e-17i	-6.8652328935e-17+1.3962493167e-17i	-7.4636270301e-17+1.8289359765e-17i	-7.4031017066e-17+1.4412240558e-17i	-7.9513946899e-17+1.3792250031e-17i	-7.6472038420e-17+2.1859659188e-17i	-8.0731690688e-17+1.7947980747e-17i	-8.5915680500e-17+2.0413054993e-17i	-8.0842066744e-17+2.8185654869e-17i	-7.9866378417e-17+2.3529455103e-17i	-8.0298100426e-17+2.2762121022e-17i	-8.0840090724e-17+2.6895903991e-17i	-8.0487054612e-17+2.6077265351e-17i	-7.4612619046e-17+2.0615547577e-17i	-7.8172067833e-17+2.4103477877e-17i	-7.4479188814e-17+2.4156489493e-17i	-7.7492836130e-17+3.0017026148e-17i	-8.1116906538e-17+2.3575081419e-17i	-7.5763055187e-17+2.3233684948e-17i	-7.5262369391e-17+2.1599171012e-17i	-6.9960949007e-17+2.1019230105e-17i	-6.0609491988e-17+2.0722890142e-17i	-6.1628046713e-17+2.2103869890e-17i	-6.0317565547e-17+1.8998273879e-17i	-5.6056600754e-17+1.6023232088e-17i	-4.6045224248e-17+1.3920201760e-17i	-4.1585092966e-17+1.7782734224e-17i
	11.133		-3.8080605311e-18-1.3728654119e-17i	-6.7256108627e-18-1.2310661001e-17i	-9.2820207365e-18-1.2450142403e-17i	-9.5404450052e-18-1.0007414913e-17i	-1.3872441892e-17-8.9325232758e-18i	-1.4803076262e-17-4.2388495953e-18i	-1.7361244676e-17-6.8069233355e-18i	-2.5538456633e-17-8.9501939388e-18i	-2.6319566263e-17-8.8103336913e-18i	-2.4082153304e-17-3.4565884789e-18i	-2.6852313150e-17-1.0158517829e-18i	-2.9962514220e-17+4.1769469056e-19i	-3.0906587938e-17+4.3150290679e-19i	-3.4068534466e-17+6.3174113684e-18i	-4.0660900843e-17+6.4215832152e-18i	-4.2180494545e-17+5.5508419362e-18i	-4.5860668978e-17+7.7921556353e-18i	-5.0208058897e-17+6.0158979739e-18i	-5.3931939732e-17+4.8226673582e-18i	-5.7279007731e-17+1.0037614596e-17i	-6.1599891743e-17+1.1260878956e-17i	-6.5351184260e-17+1.2036977217e-17i	-7.1196666707e-17+1.6407367857e-17i	-7.0120031067e-17+1.2794591265e-17i	-7.5194703788e-17+1.2118380795e-17i	-7.1795170804e-17+1.9781681164e-17i	-7.5852484340e-17+1.5763348642e-17i	-8.0653291891e-17+1.8377871523e-17i	-7.5632240696e-17+2.6372162225e-17i	-7.4303313204e-17+2.1316708354e-17i	-7.5045398618e-17+2.0349118801e-17i	-7.5904217404e-17+2.4499755961e-17i	-7.5671358247e-17+2.3594414146e-17i	-6.9912017947e-17+1.8004718847e-17i	-7.4112348170e-17+2.0982368799e-17i	-7.0661981197e-17+2.0977230556e-17i	-7.4141838599e-17+2.6950745547e-17i	-7.7637004190e-17+2.0356816247e-17i	-7.3176795984e-17+1.9806297641e-17i	-7.2964463785e-17+1.8468913804e-17i	-6.8235922283e-17+1.8006632855e-17i	-5.8683304035e-17+1.7911660979e-17i	-6.0052501163e-17+1.9187153906e-17i	-5.8829641382e-17+1.6735988094e-17i	-5.4676074028e-17+1.4129496260e-17i	-4.4845634396e-17+1.2007108237e-17i	-4.0659946291e-17+1.5426896132e-17i
	11.016		-7.7140105296e-18-2.0098842976e-17i	-1.0663355783e-17-1.8508676147e-17i	-1.3640988916e-17-1.8745667014e-17i	-1.3911727612e-17-1.6380419479e-17i	-1.8372451256e-17-1.5337404379e-17i	-1.9102514883e-17-1.0588650359e-17i	-2.2242328531e-17-1.3140909985e-17i	-3.0207353467e-17-1.5224055166e-17i	-3.0944780530e-17-1.4820987139e-17i	-2.8548852652e-17-9.4362676324e-18i	-3.1218987228e-17-6.9681174221e-18i	-3.3950075277e-17-5.1714848592e-18i	-3.4739612743e-17-4.9737130527e-18i	-3.7261065819e-17+1.4004783460e-18i	-4.4091118894e-17+1.8168504718e-18i	-4.5126462453e-17+1.7291076926e-18i	-4.8627758884e-17+4.3217645543e-18i	-5.2606001575e-17+2.8479022904e-18i	-5.6120584132e-17+2.1712319470e-18i	-5.8948103558e-17+7.9912040774e-18i	-6.3131438449e-17+9.5971482403e-18i	-6.6778103174e-17+1.0747577937e-17i	-7.2700741723e-17+1.5702330421e-17i	-7.1404537644e-17+1.2930702019e-17i	-7.6301879715e-17+1.2806460257e-17i	-7.2677512285e-17+2.0635887942e-17i	-7.6544754248e-17+1.7117962133e-17i	-8.0872651509e-17+2.0430677521e-17i	-7.5789203449e-17+2.9173064079e-17i	-7.3846846615e-17+2.4335174063e-17i	-7.4549261695e-17+2.3746031274e-17i	-7.5267446479e-17+2.8486437991e-17i	-7.4586932694e-17+2.8117660925e-17i	-6.8288361406e-17+2.3085041075e-17i	-7.2388766621e-17+2.6243773160e-17i	-6.8390936921e-17+2.6832248201e-17i	-7.1499455704e-17+3.3518149333e-17i	-7.4013562016e-17+2.7367557347e-17i	-6.9724758688e-17+2.7062430219e-17i	-6.9088823073e-17+2.6341158438e-17i	-6.4306038249e-17+2.6256668991e-17i	-5.3961533368e-17+2.6533158173e-17i	-5.5088936132e-17+2.7803209666e-17i	-5.3482142408e-17+2.6043409487e-17i	-4.9013363005e-17+2.3824714284e-17i	-3.9007179798e-17+2.1649918661e-17i	-3.4800320259e-17+2.4528150062e-17i
	10.898		-1.2988064538e-18-1.9474534181e-17i	-3.2088979727e-18-1.7576646641e-17i	-5.6123024036e-18-1.7829443076e-17i	-4.9920661291e-18-1.5455428318e-17i	-8.6933088878e-18-1.4450993536e-17i	-8.4750577338e-18-9.7058986446e-18i	-1.1544891679e-17-1.2309960304e-17i	-1.8715394476e-17-1.4412541400e-17i	-1.9037403518e-17-1.3931407850e-17i	-1.6244553391e-17-8.8818015314e-18i	-1.8685477480e-17-6.7106549278e-18i	-2.0984397647e-17-5.0017430404e-18i	-2.1647800427e-17-5.1792253990e-18i	-2.3660656926e-17+1.0386020730e-18i	-3.0832367249e-17+1.0184833049e-18i	-3.1590979700e-17+9.7622049618e-19i	-3.5073573933e-17+3.1027425284e-18i	-3.8833911534e-17+1.1439689367e-18i	-4.2235440254e-17+2.2457665602e-19i	-4.4642241025e-17+5.9200992265e-18i	-4.8740737717e-17+7.2501061250e-18i	-5.2283871565e-17+8.1488746446e-18i	-5.8266966401e-17+1.3122799658e-17i	-5.6790646956e-17+1.0686435598e-17i	-6.1618347167e-17+1.0692656557e-17i	-5.7967696500e-17+1.8255374506e-17i	-6.1942183442e-17+1.4921494010e-17i	-6.6203827856e-17+1.8604667597e-17i	-6.1668812234e-17+2.7836548406e-17i	-5.9817546894e-17+2.3068023670e-17i	-6.1281637545e-17+2.2727476217e-17i	-6.2766707012e-17+2.7888075381e-17i	-6.2561676373e-17+2.7899848872e-17i	-5.6746177280e-17+2.3235951743e-17i	-6.1800746085e-17+2.6395411185e-17i	-5.8356261312e-17+2.7319693996e-17i	-6.2212467459e-17+3.4441028207e-17i	-6.4897061028e-17+2.8529871516e-17i	-6.2064948222e-17+2.8295066697e-17i	-6.2275097890e-17+2.7996923028e-17i	-5.8714052552e-17+2.8177434198e-17i	-4.8830677228e-17+2.8746458354e-17i	-5.0870524448e-17+3.0029906388e-17i	-4.9955169793e-17+2.9032391719e-17i	-4.6095227785e-17+2.7376878204e-17i	-3.6627171865e-17+2.5420107503e-17i	-3.2955077813e-17+2.8078179550e-17i
	10.781		6.7525912921e-19-2.5445724954e-17i	-1.5495279049e-18-2.3231951939e-17i	-4.7196323876e-18-2.3417552106e-17i	-4.5508575254e-18-2.0795470400e-17i	-8.7626691501e-18-1.9489233472e-17i	-8.8804145887e-18-1.4319908660e-17i	-1.3086762965e-17-1.6369153615e-17i	-2.0538357060e-17-1.7767812693e-17i	-2.1499699925e-17-1.6435890043e-17i	-1.9256170698e-17-1.0928558208e-17i	-2.2290891441e-17-8.1462382146e-18i	-2.4881416604e-17-5.6156932131e-18i	-2.6042401106e-17-5.2653349186e-18i	-2.8209002587e-17+1.6561183209e-18i	-3.6289354268e-17+2.0018707219e-18i	-3.7455679033e-17+2.7613064968e-18i	-4.1580404878e-17+5.0648705283e-18i	-4.5807838500e-17+3.2053391460e-18i	-4.9755163780e-17+2.4816947273e-18i	-5.2456190603e-17+8.3923743137e-18i	-5.7140754489e-17+9.6837039415e-18i	-6.1230399357e-17+1.0462456105e-17i	-6.7880751032e-17+1.5456689005e-17i	-6.6778222502e-17+1.3281345836e-17i	-7.1999693783e-17+1.3272550374e-17i	-6.8662511098e-17+2.0306382025e-17i	-7.2906029627e-17+1.6779668678e-17i	-7.7044960419e-17+2.0324947171e-17i	-7.2852007770e-17+2.9446656917e-17i	-7.0694654285e-17+2.4180880405e-17i	-7.2300077956e-17+2.3385517846e-17i	-7.3753204428e-17+2.8185070258e-17i	-7.3006146208e-17+2.7774126438e-17i	-6.6550120131e-17+2.2689844299e-17i	-7.1252655361e-17+2.5035129010e-17i	-6.6939144772e-17+2.5445370096e-17i	-6.9933620889e-17+3.2132181221e-17i	-7.1061947141e-17+2.5712015740e-17i	-6.7909133534e-17+2.4761072079e-17i	-6.7098407279e-17+2.4113170967e-17i	-6.2844216876e-17+2.3824299255e-17i	-5.1550859858e-17+2.3965247818e-17i	-5.2606139208e-17+2.4561976367e-17i	-5.0629987073e-17+2.3616847332e-17i	-4.5749728041e-17+2.1822539423e-17i	-3.5370065924e-17+1.9409698173e-17i	-3.0927552456e-17+2.1111926751e-17i
	10.664		-3.2750764175e-18-2.8894028297e-17i	-5.3072775039e-18-2.7356593578e-17i	-8.7426995783e-18-2.8490400487e-17i	-8.5202346309e-18-2.6593705548e-17i	-1.2670554017e-17-2.5955105911e-17i	-1.2570592774e-17-2.1354812225e-17i	-1.7320509343e-17-2.3794104609e-17i	-2.4412333435e-17-2.5426208924e-17i	-2.5483312502e-17-2.4212756338e-17i	-2.3282146675e-17-1.9228787642e-17i	-2.6380679386e-17-1.6707180964e-17i	-2.8738804556e-17-1.4201662492e-17i	-2.9809537773e-17-1.4076222924e-17i	-3.1620385401e-17-7.1083830791e-18i	-3.9965023130e-17-6.9268374507e-18i	-4.1037454614e-17-5.7656740973e-18i	-4.5253059009e-17-3.5461000016e-18i	-4.9432677084e-17-5.4248847462e-18i	-5.3414891398e-17-5.9258108588e-18i	-5.5961115098e-17+3.2456242128e-19i	-6.0764339278e-17+1.8416164803e-18i	-6.4943880688e-17+2.8135525230e-18i	-7.1830814497e-17+8.2043117915e-18i	-7.0711638946e-17+6.7212774101e-18i	-7.5978429089e-17+7.2200885003e-18i	-7.2718116737e-17+1.4243813825e-17i	-7.7078153538e-17+1.1121489712e-17i	-8.0992706985e-17+1.5140807248e-17i	-7.7219583985e-17+2.4863781119e-17i	-7.4984205506e-17+1.9935990664e-17i	-7.7052677944e-17+1.9539532470e-17i	-7.8950684604e-17+2.4805700638e-17i	-7.8210032965e-17+2.4854637846e-17i	-7.1886045227e-17+2.0248642922e-17i	-7.7114466200e-17+2.2749334006e-17i	-7.2946574187e-17+2.3583724166e-17i	-7.6145900220e-17+3.0786625949e-17i	-7.6874448797e-17+2.4882170745e-17i	-7.4652149467e-17+2.4209739907e-17i	-7.4067955213e-17+2.4134960410e-17i	-7.0354098681e-17+2.4286847064e-17i	-5.8952260295e-17+2.4825135488e-17i	-6.0252330847e-17+2.5554728171e-17i	-5.8414348030e-17+2.5381446231e-17i	-5.3652676992e-17+2.4154291551e-17i	-4.3420521265e-17+2.2012151228e-17i	-3.9202552363e-17+2.3492085017e-17i
	10.547		-6.9689180089e-18-3.3939997462e-17i	-8.4503896768e-18-3.2051034678e-17i	-1.1744712138e-17-3.3166770713e-17i	-1.1027381833e-17-3.1095221650e-17i	-1.4610258460e-17-3.0314464955e-17i	-1.3763187706e-17-2.5679271771e-17i	-1.8462797632e-17-2.7989291687e-17i	-2.4523746905e-17-2.9514486714e-17i	-2.5131065996e-17-2.8226273169e-17i	-2.2410200298e-17-2.3660954947e-17i	-2.5065578652e-17-2.1340623528e-17i	-2.6768452104e-17-1.8882604039e-17i	-2.7322629349e-17-1.9024134195e-17i	-2.8508236449e-17-1.2138705491e-17i	-3.6791477834e-17-1.2258730144e-17i	-3.7587774635e-17-1.0893249589e-17i	-4.1715381535e-17-8.9518074855e-18i	-4.5702023394e-17-1.1040721424e-17i	-4.9588750639e-17-1.1533127007e-17i	-5.1926633475e-17-5.1313437532e-18i	-5.6776306372e-17-3.5166850835e-18i	-6.1007310937e-17-2.4403976633e-18i	-6.8137072681e-17+3.2695347934e-18i	-6.7014153961e-17+2.4510014308e-18i	-7.2353178039e-17+3.4667704039e-18i	-6.9233260641e-17+1.0453947427e-17i	-7.3764847911e-17+7.6201252143e-18i	-7.7430764694e-17+1.1952660440e-17i	-7.4093104676e-17+2.2105455907e-17i	-7.1832903824e-17+1.7445322159e-17i	-7.4373766643e-17+1.7311951766e-17i	-7.6695564920e-17+2.2926563852e-17i	-7.5872468367e-17+2.3389504767e-17i	-6.9594328700e-17+1.9293080367e-17i	-7.5151201734e-17+2.1987183093e-17i	-7.0874156466e-17+2.3245423837e-17i	-7.3887813218e-17+3.0939690625e-17i	-7.3784059891e-17+2.5616670082e-17i	-7.2024325163e-17+2.5189051634e-17i	-7.1153365689e-17+2.5664188931e-17i	-6.7459879243e-17+2.6251956045e-17i	-5.5561196416e-17+2.7177001944e-17i	-5.6704670572e-17+2.8054941833e-17i	-5.4715114477e-17+2.8643212844e-17i	-4.9861776858e-17+2.7980778144e-17i	-3.9670062808e-17+2.6150193378e-17i	-3.5589106020e-17+2.7418176801e-17i
	10.43		-2.8648593247e-18-2.5151521484e-17i	-3.5432881344e-18-2.2914353146e-17i	-6.5393691060e-18-2.4076692212e-17i	-5.2772631440e-18-2.1918820843e-17i	-8.3278543955e-18-2.1058934128e-17i	-6.8965150854e-18-1.6500455635e-17i	-1.1778419945e-17-1.8730734770e-17i	-1.7084108371e-17-2.0205031144e-17i	-1.7653414232e-17-1.8885500527e-17i	-1.4861362377e-17-1.4774206355e-17i	-1.7509111124e-17-1.2653050884e-17i	-1.9008206719e-17-1.0312806555e-17i	-1.9389052277e-17-1.0798990664e-17i	-2.0337492438e-17-4.1709441118e-18i	-2.8758852184e-17-4.7707099757e-18i	-2.9508277622e-17-3.4242895553e-18i	-3.3666418136e-17-1.9505367279e-18i	-3.7538634912e-17-4.4533890229e-18i	-4.1362892848e-17-5.1357142465e-18i	-4.3529529924e-17+1.1587842007e-18i	-4.8389006602e-17+2.5989702552e-18i	-5.2615191793e-17+3.4104239682e-18i	-5.9925285893e-17+9.0285345526e-18i	-5.8722809478e-17+8.4612065016e-18i	-6.4037377453e-17+9.6530558929e-18i	-6.1023551542e-17+1.6252072453e-17i	-6.5703945313e-17+1.3389763735e-17i	-6.9061019866e-17+1.7739918635e-17i	-6.6187372514e-17+2.8075166886e-17i	-6.4022861927e-17+2.3463001818e-17i	-6.7163045430e-17+2.3283775094e-17i	-7.0097795907e-17+2.8833610920e-17i	-6.9375590719e-17+2.9266040764e-17i	-6.3443903577e-17+2.5167393058e-17i	-6.9629214726e-17+2.7542579149e-17i	-6.5606452861e-17+2.8618876607e-17i	-6.8790014166e-17+3.6201248472e-17i	-6.8305297543e-17+3.0934665879e-17i	-6.7505010359e-17+3.0214324524e-17i	-6.6837959133e-17+3.0726993717e-17i	-6.3630605348e-17+3.1284497031e-17i	-5.1783194222e-17+3.2097542982e-17i	-5.3226306961e-17+3.2675825036e-17i	-5.1497603881e-17+3.3535722555e-17i	-4.6904304227e-17+3.2960476965e-17i	-3.7058851101e-17+3.1019902483e-17i	-3.3364833005e-17+3.1678511576e-17i
	10.312		2.5869429941e-18-3.5224645860e-17i	1.9708230249e-18-3.2966830256e-17i	-1.4876592467e-18-3.4460836885e-17i	-4.2405892203e-19-3.2427114228e-17i	-3.6710849311e-18-3.1530579186e-17i	-2.3520585416e-18-2.7076236702e-17i	-8.0414314690e-18-2.9104804521e-17i	-1.3130118694e-17-3.0396358676e-17i	-1.4209820663e-17-2.8830140928e-17i	-1.1811593269e-17-2.4860861280e-17i	-1.4875241593e-17-2.2561693650e-17i	-1.6596425316e-17-1.9941880273e-17i	-1.7156752137e-17-2.0285702513e-17i	-1.8280268997e-17-1.3517693337e-17i	-2.7153670111e-17-1.4160952572e-17i	-2.8168079366e-17-1.2464825241e-17i	-3.2620998975e-17-1.1088027750e-17i	-3.6587521057e-17-1.3683833246e-17i	-4.0497580152e-17-1.4335915671e-17i	-4.2632099723e-17-7.9916184764e-18i	-4.7566619583e-17-6.6131040663e-18i	-5.1859029820e-17-6.0056403598e-18i	-5.9447636858e-17-4.6019541768e-19i	-5.8244581784e-17-7.2310622274e-19i	-6.3590709295e-17+7.5528066874e-19i	-6.0721980182e-17+7.0783295228e-18i	-6.5531171808e-17+4.2445226271e-18i	-6.8423295769e-17+8.7305180017e-18i	-6.5793273470e-17+1.9433174810e-17i	-6.3438689953e-17+1.5210507650e-17i	-6.6751496825e-17+1.5310688015e-17i	-6.9768739481e-17+2.1172486013e-17i	-6.8547587265e-17+2.2000183518e-17i	-6.2381908165e-17+1.8361343227e-17i	-6.8591272476e-17+2.0861416729e-17i	-6.4298000085e-17+2.2131784077e-17i	-6.7121738927e-17+2.9969776774e-17i	-6.5819655715e-17+2.5197850467e-17i	-6.5543197170e-17+2.4498338019e-17i	-6.4627089849e-17+2.5373397505e-17i	-6.1464386740e-17+2.6206424735e-17i	-4.9309867763e-17+2.7160348281e-17i	-5.0635326387e-17+2.7690816529e-17i	-4.8767316045e-17+2.9046509215e-17i	-4.4034905656e-17+2.8754379399e-17i	-3.4178080770e-17+2.6932626243e-17i	-3.0483878907e-17+2.7158921135e-17i
	10.195		4.0787523201e-18-2.7159567310e-17i	3.4742217153e-18-2.5008530567e-17i	-4.9017356823e-19-2.6950894180e-17i	3.7774638548e-19-2.5186939236e-17i	-3.0520381925e-18-2.4334720231e-17i	-1.8193256673e-18-2.0154596573e-17i	-8.2535762044e-18-2.2154056667e-17i	-1.3080879842e-17-2.3555458028e-17i	-1.4694296882e-17-2.2087419659e-17i	-1.2720194875e-17-1.8668356652e-17i	-1.6195056350e-17-1.6674973589e-17i	-1.8149172426e-17-1.4385117502e-17i	-1.8849845658e-17-1.5180591428e-17i	-2.0129466990e-17-8.9948548187e-18i	-2.9336149458e-17-1.0361061052e-17i	-3.0521953334e-17-9.0146197368e-18i	-3.5179710329e-17-8.3699190791e-18i	-3.9203104461e-17-1.1675492205e-17i	-4.3190963032e-17-1.2862274819e-17i	-4.5321895266e-17-7.0088624910e-18i	-5.0318424450e-17-6.1576856144e-18i	-5.4660010143e-17-6.2377412120e-18i	-6.2520329460e-17-1.2200947677e-18i	-6.1319234816e-17-1.6177362071e-18i	-6.6704837366e-17-2.2879251021e-19i	-6.4067733142e-17+5.3716649189e-18i	-6.9154262879e-17+2.0907519438e-18i	-7.1759255844e-17+6.1981918561e-18i	-6.9642013037e-17+1.6735028455e-17i	-6.7472559301e-17+1.2337558655e-17i	-7.1371721174e-17+1.2106191902e-17i	-7.4998101435e-17+1.7637752742e-17i	-7.3841814626e-17+1.8282604669e-17i	-6.8125160998e-17+1.4550651892e-17i	-7.5024838330e-17+1.6744626496e-17i	-7.1161883552e-17+1.7747800715e-17i	-7.4246417291e-17+2.5470862241e-17i	-7.2777547804e-17+2.0906734285e-17i	-7.3589607512e-17+1.9963119637e-17i	-7.2901434685e-17+2.0956917950e-17i	-7.0212187985e-17+2.1867111580e-17i	-5.8194830411e-17+2.2700390581e-17i	-5.9777811652e-17+2.2974946232e-17i	-5.8094979280e-17+2.4578808263e-17i	-5.3516304068e-17+2.4316041024e-17i	-4.3910450434e-17+2.2408468332e-17i	-4.0415133894e-17+2.2029006373e-17i
	10.078		-1.3927703034e-18-3.2708179775e-17i	-2.0350892221e-18-3.0066997587e-17i	-6.5318919195e-18-3.1932829931e-17i	-5.8066912120e-18-3.0028143452e-17i	-9.3439178278e-18-2.8775622636e-17i	-8.0408916594e-18-2.4563157865e-17i	-1.4945833900e-17-2.6207900289e-17i	-1.9216482314e-17-2.7515677863e-17i	-2.1021837920e-17-2.5897377451e-17i	-1.9089720410e-17-2.2681058054e-17i	-2.2576208341e-17-2.0619877787e-17i	-2.4410776283e-17-1.8236710498e-17i	-2.4944736448e-17-1.8878052230e-17i	-2.6125409483e-17-1.2704712397e-17i	-3.5404459340e-17-1.4079328809e-17i	-3.6494762777e-17-1.2356610779e-17i	-4.1126090616e-17-1.1650776187e-17i	-4.5012139410e-17-1.4853687675e-17i	-4.8886935172e-17-1.5816550243e-17i	-5.0867178801e-17-9.6921483508e-18i	-5.5757553459e-17-8.6083978207e-18i	-6.0014716657e-17-8.6442219549e-18i	-6.8065209394e-17-3.4537413485e-18i	-6.6795797613e-17-3.2848124559e-18i	-7.2153897534e-17-1.2633179987e-18i	-6.9682993996e-17+4.2647619129e-18i	-7.4972562694e-17+1.0729512283e-18i	-7.7160180284e-17+5.2720525613e-18i	-7.5357378433e-17+1.6036650709e-17i	-7.3123548867e-17+1.1839675865e-17i	-7.7215515631e-17+1.1538170462e-17i	-8.0940206181e-17+1.6936696315e-17i	-7.9192003321e-17+1.7566567779e-17i	-7.3158142789e-17+1.3881552983e-17i	-7.9803166214e-17+1.5887736806e-17i	-7.5370945857e-17+1.6643364656e-17i	-7.7592793203e-17+2.4292560987e-17i	-7.4860120190e-17+2.0029328530e-17i	-7.5579264263e-17+1.8874106995e-17i	-7.3916849615e-17+2.0033130911e-17i	-7.0564073287e-17+2.1098409027e-17i	-5.7634979521e-17+2.1867933461e-17i	-5.8475338130e-17+2.2010993508e-17i	-5.6084890942e-17+2.4018429958e-17i	-5.0929632028e-17+2.4012103593e-17i	-4.1040442510e-17+2.2365806080e-17i	-3.7339344976e-17+2.1804924930e-17i
	9.9609		4.1620938333e-18-3.6103204642e-17i	5.0181740293e-18-3.3323039411e-17i	1.4186425280e-18-3.5341180401e-17i	3.3562411142e-18-3.3485260566e-17i	9.0725356433e-19-3.1898403730e-17i	3.3609044445e-18-2.7741338081e-17i	-2.9967989680e-18-2.9073647385e-17i	-5.9019946798e-18-3.0391188315e-17i	-7.1639679031e-18-2.8671097205e-17i	-4.6126208560e-18-2.5652392490e-17i	-7.4594741316e-18-2.3568290272e-17i	-8.5781896202e-18-2.1243825544e-17i	-8.4312551761e-18-2.1868790121e-17i	-9.0455975926e-18-1.5989730547e-17i	-1.7941056088e-17-1.7627845179e-17i	-1.8525132185e-17-1.5815952368e-17i	-2.2757622249e-17-1.5319416696e-17i	-2.6221817483e-17-1.8702146881e-17i	-2.9716267914e-17-1.9758507236e-17i	-3.1320926124e-17-1.3731913361e-17i	-3.5873159628e-17-1.2825327644e-17i	-3.9829240786e-17-1.3317352892e-17i	-4.7886399203e-17-8.4826128905e-18i	-4.6386293916e-17-8.2750198897e-18i	-5.1554375997e-17-6.0654690652e-18i	-4.9151813400e-17-1.0434369379e-18i	-5.4601353715e-17-4.4641839309e-18i	-5.6395222194e-17-3.9095849725e-19i	-5.5003641323e-17+1.0527407065e-17i	-5.2952183972e-17+6.6132173027e-18i	-5.7591392071e-17+6.4846021040e-18i	-6.1998069178e-17+1.2120174439e-17i	-6.0405925707e-17+1.3239124971e-17i	-5.5069145589e-17+1.0171548939e-17i	-6.2629459915e-17+1.2659459578e-17i	-5.9019356830e-17+1.3760426835e-17i	-6.1891851791e-17+2.1918662434e-17i	-5.9622839885e-17+1.8517858630e-17i	-6.2007217728e-17+1.7643169057e-17i	-6.1173038590e-17+1.9350636408e-17i	-5.8998338280e-17+2.0853633831e-17i	-4.6990107378e-17+2.1697542835e-17i	-4.8823936450e-17+2.1747117852e-17i	-4.7281583663e-17+2.4043960251e-17i	-4.2947675597e-17+2.4057725047e-17i	-3.3945831342e-17+2.2398292821e-17i	-3.0942337374e-17+2.1324471128e-17i
	9.8438		5.4012327987e-18-3.3111814490e-17i	6.2978056079e-18-3.0601567967e-17i	2.1471814574e-18-3.3151587691e-17i	3.9351841179e-18-3.1775513755e-17i	1.2006023136e-18-3.0169411488e-17i	3.5215452318e-18-2.6408767695e-17i	-3.4325571049e-18-2.7650075381e-17i	-6.1376431215e-18-2.9238733258e-17i	-7.8691846483e-18-2.7553545964e-17i	-5.5631508396e-18-2.4771598489e-17i	-8.5315799429e-18-2.2741671973e-17i	-9.5678780452e-18-2.0631215518e-17i	-9.3122741084e-18-2.1346602647e-17i	-9.8154837293e-18-1.6031088191e-17i	-1.8696101508e-17-1.8133856604e-17i	-1.9023866120e-17-1.6487819107e-17i	-2.3068020606e-17-1.6429298226e-17i	-2.6301042319e-17-2.0217812039e-17i	-2.9517526349e-17-2.1662839996e-17i	-3.0807416139e-17-1.6031821428e-17i	-3.4997304702e-17-1.5612963184e-17i	-3.8559101432e-17-1.6883928967e-17i	-4.6504936798e-17-1.2741557061e-17i	-4.4590023727e-17-1.2821465702e-17i	-4.9350216020e-17-1.0713129049e-17i	-4.6788241811e-17-6.5181939514e-18i	-5.2146958749e-17-1.0546549683e-17i	-5.3265541216e-17-7.0444596359e-18i	-5.1914391710e-17+3.5093973217e-18i	-4.9634868827e-17-6.7164420408e-19i	-5.4301096842e-17-1.3023226044e-18i	-5.8785098806e-17+3.8009462639e-18i	-5.6659158114e-17+4.5443560938e-18i	-5.1236881128e-17+1.1855090677e-18i	-5.8780585458e-17+3.2039285357e-18i	-5.4983385638e-17+3.6459179359e-18i	-5.7374781118e-17+1.1347561120e-17i	-5.4410951948e-17+7.9771616359e-18i	-5.7158842161e-17+6.6034895043e-18i	-5.5827152716e-17+8.1940095555e-18i	-5.3572335103e-17+9.5908726504e-18i	-4.1294827691e-17+1.0114540407e-17i	-4.3018282364e-17+9.7905226726e-18i	-4.1321828950e-17+1.2175664549e-17i	-3.7011626569e-17+1.2128033299e-17i	-2.8251659044e-17+1.0493795772e-17i	-2.5383224181e-17+9.0076067604e-18i
	9.7266		3.5835499339e-18-3.2752118179e-17i	4.7145328786e-18-3.0332986771e-17i	1.6767962214e-19-3.3215304786e-17i	1.9713469007e-18-3.2199128093e-17i	-9.1312340809e-19-3.0467087623e-17i	1.4446410503e-18-2.7070068954e-17i	-5.8449981990e-18-2.8196159900e-17i	-8.2470371379e-18-3.0092245638e-17i	-1.0352354088e-17-2.8429341250e-17i	-8.2508328339e-18-2.5837446496e-17i	-1.1405103492e-17-2.3791328830e-17i	-1.2504457125e-17-2.1837585010e-17i	-1.2413060353e-17-2.2444285215e-17i	-1.3151052038e-17-1.7499773548e-17i	-2.2382169227e-17-1.9701680254e-17i	-2.2867643070e-17-1.7799254460e-17i	-2.7144874532e-17-1.7677715177e-17i	-3.0659996756e-17-2.1341151711e-17i	-3.4086965688e-17-2.2617752060e-17i	-3.5593282034e-17-1.6826254072e-17i	-3.9960011618e-17-1.6326800906e-17i	-4.3688613714e-17-1.7861139612e-17i	-5.2110692832e-17-1.3925855267e-17i	-5.0362168497e-17-1.3860798586e-17i	-5.5242319482e-17-1.1425449567e-17i	-5.3065109127e-17-7.6999553640e-18i	-5.8791305356e-17-1.1958331536e-17i	-5.9653898168e-17-8.6937140000e-18i	-5.8652028556e-17+1.8333016040e-18i	-5.6415995484e-17-2.2714172534e-18i	-6.1275455301e-17-3.0328415503e-18i	-6.6005803864e-17+1.9273114542e-18i	-6.3493584072e-17+2.6981590155e-18i	-5.8218276487e-17-5.1190526275e-19i	-6.6015536093e-17+1.5505080667e-18i	-6.2412236029e-17+1.8420174347e-18i	-6.4769538710e-17+9.5823016159e-18i	-6.1690988546e-17+6.7854014331e-18i	-6.5328604939e-17+5.4760282615e-18i	-6.4050378037e-17+7.4889026465e-18i	-6.2228502127e-17+9.3031588841e-18i	-5.0150007781e-17+1.0064557532e-17i	-5.2133494517e-17+9.9207555493e-18i	-5.0510960932e-17+1.2903524465e-17i	-4.6387178104e-17+1.3322462277e-17i	-3.7912087812e-17+1.2274500395e-17i	-3.5094521580e-17+1.0931222829e-17i
	9.6094		3.6678254812e-18-3.2294828150e-17i	5.0620425318e-18-2.9769416418e-17i	2.4447350325e-19-3.2773335427e-17i	2.3050719696e-18-3.1995033925e-17i	-4.4369440558e-19-3.0026711717e-17i	2.3621220552e-18-2.6965156282e-17i	-4.7099771584e-18-2.7926762603e-17i	-6.3285801613e-18-3.0117364251e-17i	-8.2780952475e-18-2.8410458068e-17i	-5.8052042363e-18-2.5893675403e-17i	-8.6880662863e-18-2.3731943293e-17i	-9.4174777733e-18-2.1837732151e-17i	-9.1642155677e-18-2.2149924794e-17i	-9.8789715089e-18-1.7502594147e-17i	-1.9253790479e-17-1.9597617404e-17i	-1.9715199517e-17-1.7246001114e-17i	-2.4086762791e-17-1.6803529144e-17i	-2.7804399745e-17-2.0029151642e-17i	-3.1306481260e-17-2.0846233001e-17i	-3.2906255564e-17-1.4565384854e-17i	-3.7301500311e-17-1.3632055149e-17i	-4.1027995050e-17-1.5046790969e-17i	-4.9772483118e-17-1.0946560400e-17i	-4.8006096475e-17-1.0357965139e-17i	-5.2830745353e-17-7.2383182057e-18i	-5.0910411521e-17-3.6711375902e-18i	-5.6848555092e-17-7.9543465479e-18i	-5.7333284593e-17-4.8065784851e-18i	-5.6532640283e-17+5.7545086426e-18i	-5.4241149103e-17+1.8333864991e-18i	-5.9207900028e-17+1.0139988738e-18i	-6.4119996552e-17+5.9321461120e-18i	-6.1229053175e-17+6.7868525692e-18i	-5.6106268563e-17+3.8407064002e-18i	-6.4123421677e-17+6.0113569798e-18i	-6.0656954295e-17+6.2215351149e-18i	-6.2870955379e-17+1.3985716110e-17i	-5.9542925436e-17+1.1794726738e-17i	-6.3798028949e-17+1.0495537942e-17i	-6.2299636327e-17+1.2842617744e-17i	-6.0626690057e-17+1.4905679017e-17i	-4.8453996914e-17+1.5739511027e-17i	-5.0381440516e-17+1.5513176009e-17i	-4.8497474505e-17+1.8725568587e-17i	-4.4306346151e-17+1.9225610104e-17i	-3.5899254114e-17+1.8377737995e-17i	-3.2937052230e-17+1.6790497121e-17i
	9.4922		5.9625355242e-19-3.3945125604e-17i	2.7948154326e-18-3.1438317559e-17i	-1.8207309057e-18-3.4604951347e-17i	8.1869265817e-19-3.4104052550e-17i	-1.6305235324e-18-3.1946960657e-17i	1.6653077611e-18-2.9258195086e-17i	-5.1465672496e-18-3.0078733002e-17i	-6.0918610226e-18-3.2526550945e-17i	-7.9367512094e-18-3.0710019654e-17i	-5.0383050652e-18-2.8179478993e-17i	-7.5054455900e-18-2.5797979901e-17i	-7.5661771612e-18-2.3847754495e-17i	-6.7392651427e-18-2.3718602160e-17i	-6.9275975563e-18-1.9339571178e-17i	-1.5795578128e-17-2.1263089054e-17i	-1.5584141668e-17-1.8494381779e-17i	-1.9350137353e-17-1.7817477502e-17i	-2.2668096371e-17-2.0731960757e-17i	-2.5608114128e-17-2.1213436025e-17i	-2.6732081166e-17-1.4562034584e-17i	-3.0621256871e-17-1.3243711770e-17i	-3.3888536281e-17-1.4555374879e-17i	-4.2577478674e-17-1.0240295821e-17i	-4.0521858708e-17-9.0205376267e-18i	-4.5100371571e-17-5.0486330809e-18i	-4.3443405408e-17-1.4406984591e-18i	-4.9651040251e-17-5.4731841019e-18i	-4.9995067491e-17-2.1546832220e-18i	-4.9717697249e-17+8.7552729133e-18i	-4.7824681839e-17+5.3656598272e-18i	-5.3358699872e-17+4.8559133747e-18i	-5.8941253901e-17+1.0070539942e-17i	-5.6114449553e-17+1.1234712433e-17i	-5.1557678217e-17+8.7105624568e-18i	-6.0123919522e-17+1.1045855913e-17i	-5.7103534212e-17+1.1162716736e-17i	-5.9463134262e-17+1.8770553254e-17i	-5.6241706322e-17+1.6973263074e-17i	-6.1433620813e-17+1.5454839871e-17i	-6.0162613832e-17+1.7888536463e-17i	-5.9114722029e-17+1.9955160329e-17i	-4.7410647674e-17+2.0708317305e-17i	-4.9841403197e-17+2.0313514129e-17i	-4.8212056025e-17+2.3688331655e-17i	-4.4453946799e-17+2.4269103149e-17i	-3.6553833906e-17+2.3689533574e-17i	-3.3783183455e-17+2.2015186193e-17i
	9.375		5.3610995286e-18-2.8827596808e-17i	7.9129256938e-18-2.6584483650e-17i	3.0580812899e-18-3.0024938624e-17i	5.7863526756e-18-2.9902146734e-17i	3.0661422264e-18-2.7638153471e-17i	6.2654085688e-18-2.5417822214e-17i	-8.4294748215e-19-2.6190687648e-17i	-1.7778094364e-18-2.9021023273e-17i	-4.1753552095e-18-2.7355483269e-17i	-1.4763332514e-18-2.5210596077e-17i	-4.2167054134e-18-2.3211555081e-17i	-4.2427019347e-18-2.1930699617e-17i	-3.4592278850e-18-2.2216470914e-17i	-3.6931584563e-18-1.9183693820e-17i	-1.2564892427e-17-2.1971016712e-17i	-1.2151677675e-17-1.9915529464e-17i	-1.5752994209e-17-2.0139213869e-17i	-1.9091097429e-17-2.3878885229e-17i	-2.1762194818e-17-2.5268150883e-17i	-2.2634141946e-17-1.9559726965e-17i	-2.6156154440e-17-1.9221241854e-17i	-2.8991890068e-17-2.1836263883e-17i	-3.7541776302e-17-1.8739589367e-17i	-3.4932272044e-17-1.8289011079e-17i	-3.8834528483e-17-1.4842438267e-17i	-3.6869538753e-17-1.2490399621e-17i	-4.2557511129e-17-1.7557330972e-17i	-4.1895372112e-17-1.5317779839e-17i	-4.1162989227e-17-5.2911321889e-18i	-3.8647488214e-17-9.2560198591e-18i	-4.3676495514e-17-1.0518670271e-17i	-4.8837815501e-17-5.9792050279e-18i	-4.5114847467e-17-5.4171574069e-18i	-4.0255735103e-17-8.2394780368e-18i	-4.8631903767e-17-6.3827072773e-18i	-4.5474319610e-17-6.8019671754e-18i	-4.7526343547e-17+2.7858916088e-19i	-4.4035557621e-17-1.3175345992e-18i	-4.9766642820e-17-3.1671919145e-18i	-4.8380275676e-17-6.5467288788e-19i	-4.7639147367e-17+1.4849196012e-18i	-3.6119511964e-17+2.3256366430e-18i	-3.8783550947e-17+1.9777407476e-18i	-3.7162659903e-17+5.7060583969e-18i	-3.3727484652e-17+6.5842222251e-18i	-2.6323813776e-17+6.4512953559e-18i	-2.3836066844e-17+4.8637795293e-18i
	9.2578		6.1928835280e-18-2.7009257972e-17i	9.0391363720e-18-2.4547013111e-17i	4.0777349037e-18-2.7756987710e-17i	7.1309173268e-18-2.7571804449e-17i	4.4872995180e-18-2.4896001466e-17i	8.0297823483e-18-2.2881343986e-17i	1.1941052894e-18-2.3424266512e-17i	7.6144462886e-19-2.6368235899e-17i	-1.6966626608e-18-2.4667994934e-17i	1.2136218907e-18-2.2729364854e-17i	-1.4892334377e-18-2.0908102680e-17i	-1.2668128054e-18-2.0026382631e-17i	-4.2255283398e-19-2.0467658336e-17i	-6.8714948252e-19-1.8501778798e-17i	-9.5579193877e-18-2.1762205910e-17i	-9.0158186847e-18-1.9987566057e-17i	-1.2502310425e-17-2.0640297266e-17i	-1.5959985716e-17-2.4644509808e-17i	-1.8419574551e-17-2.6293342825e-17i	-1.9115959284e-17-2.0830198961e-17i	-2.2404099810e-17-2.0701861701e-17i	-2.5022134603e-17-2.3870254332e-17i	-3.3748660065e-17-2.1235530077e-17i	-3.1028548953e-17-2.0800936379e-17i	-3.4788903291e-17-1.7168028740e-17i	-3.3207670693e-17-1.5355774499e-17i	-3.9039509419e-17-2.0710062115e-17i	-3.8136352727e-17-1.8785813048e-17i	-3.7708710954e-17-8.9085080049e-18i	-3.5337156174e-17-1.2697676043e-17i	-4.0531959129e-17-1.3937176256e-17i	-4.5902816532e-17-9.3353134243e-18i	-4.1832611933e-17-8.7063870139e-18i	-3.7146839785e-17-1.1203057618e-17i	-4.5682786046e-17-9.2548432174e-18i	-4.2651805965e-17-9.6413879415e-18i	-4.4580519526e-17-2.6231453430e-18i	-4.0952931984e-17-3.5917482589e-18i	-4.7253134392e-17-5.3504670998e-18i	-4.5783908187e-17-2.4445543034e-18i	-4.5368875396e-17-3.0541795634e-20i	-3.4118292507e-17+9.6183249815e-19i	-3.7118934822e-17+6.2103150533e-19i	-3.5606351559e-17+4.5243543640e-18i	-3.2660202753e-17+5.4415116784e-18i	-2.5916663258e-17+5.4733164619e-18i	-2.3845015674e-17+3.7815150420e-18i
	9.1406		4.5048092716e-18-3.3163819355e-17i	7.6181097639e-18-3.0885719952e-17i	2.5697011355e-18-3.4186186512e-17i	5.9046196101e-18-3.4237467775e-17i	3.2476767085e-18-3.1398201645e-17i	7.0169624674e-18-2.9752226219e-17i	3.9581590498e-19-3.0148248341e-17i	3.4245838104e-19-3.3102900553e-17i	-2.2069947133e-18-3.1257490187e-17i	9.1911114528e-19-2.9304183963e-17i	-1.7157048871e-18-2.7340532484e-17i	-1.1312229195e-18-2.6372990687e-17i	-3.0795376691e-20-2.6414313127e-17i	-5.3774074576e-20-2.4872401737e-17i	-8.6178632824e-18-2.7796990556e-17i	-7.6167617993e-18-2.5477165576e-17i	-1.0676073481e-17-2.5727501767e-17i	-1.3975655093e-17-2.9122480456e-17i	-1.5942338647e-17-3.0238577015e-17i	-1.6224789124e-17-2.4240702965e-17i	-1.9116868251e-17-2.3532877182e-17i	-2.1435300294e-17-2.6464843142e-17i	-3.0348555839e-17-2.3518662768e-17i	-2.7603332748e-17-2.2310771156e-17i	-3.1344860759e-17-1.7768365998e-17i	-3.0315973119e-17-1.5788574435e-17i	-3.6334475065e-17-2.0862376237e-17i	-3.5278103829e-17-1.8788234100e-17i	-3.5199200072e-17-8.7888044040e-18i	-3.3029243938e-17-1.2188928715e-17i	-3.8359627695e-17-1.3325726814e-17i	-4.3894612156e-17-8.7159924152e-18i	-3.9466431725e-17-8.1832905508e-18i	-3.4943530433e-17-1.0594021441e-17i	-4.3575903957e-17-8.9469396360e-18i	-4.0641518677e-17-9.7612779706e-18i	-4.2402475345e-17-3.3803017123e-18i	-3.8588895995e-17-4.3504085442e-18i	-4.5354636737e-17-6.6844783567e-18i	-4.3729553481e-17-4.0913990970e-18i	-4.3594463709e-17-2.0492857160e-18i	-3.2586826937e-17-1.4954530454e-18i	-3.5784616976e-17-2.3012176705e-18i	-3.4147926858e-17+1.3608960183e-18i	-3.1413802072e-17+2.0189417137e-18i	-2.5013026065e-17+1.9808762708e-18i	-2.2965369072e-17+8.6320796107e-20i
	9.0234		5.5066084781e-19-3.4619621421e-17i	4.0198590679e-18-3.2377743696e-17i	-1.0175767244e-18-3.5569724988e-17i	2.6091316673e-18-3.5693283613e-17i	-8.6795559519e-20-3.2634736660e-17i	3.8368887412e-18-3.1334559915e-17i	-2.5606250616e-18-3.1711638374e-17i	-2.2870153390e-18-3.4726954682e-17i	-4.9078645728e-18-3.2955290974e-17i	-1.5777765481e-18-3.1250734006e-17i	-4.1126931056e-18-2.9378550983e-17i	-3.0966643838e-18-2.8581280823e-17i	-1.6373399397e-18-2.8584567641e-17i	-1.2676228245e-18-2.7800077533e-17i	-9.3666846751e-18-3.0765397572e-17i	-7.7802214331e-18-2.8314321714e-17i	-1.0270978285e-17-2.8675019905e-17i	-1.3273062566e-17-3.1987763085e-17i	-1.4554034472e-17-3.3120908061e-17i	-1.4128029947e-17-2.7171864172e-17i	-1.6245236450e-17-2.6450473706e-17i	-1.7757793944e-17-2.9720783951e-17i	-2.6225657955e-17-2.7024860596e-17i	-2.2741882258e-17-2.5558294251e-17i	-2.5649329802e-17-2.0632319271e-17i	-2.4364870221e-17-1.8942689527e-17i	-2.9634503673e-17-2.4102656519e-17i	-2.7590502816e-17-2.2113719191e-17i	-2.7107625441e-17-1.2165998509e-17i	-2.4487187368e-17-1.5183841644e-17i	-2.9302154891e-17-1.6040628660e-17i	-3.4468195267e-17-1.1129871419e-17i	-2.9199501160e-17-1.0265575336e-17i	-2.4447515878e-17-1.2116652372e-17i	-3.2798324432e-17-1.0185571990e-17i	-2.9662468306e-17-1.0767671355e-17i	-3.1033906484e-17-4.3532434887e-18i	-2.6876406516e-17-4.6422741394e-18i	-3.3958557040e-17-6.7615407791e-18i	-3.2044433198e-17-3.7585896575e-18i	-3.2063552698e-17-1.3471986683e-18i	-2.1205367323e-17-5.6517889710e-19i	-2.4430590467e-17-1.1693906592e-18i	-2.2396767361e-17+2.8183087049e-18i	-1.9579633694e-17+3.6694936254e-18i	-1.3190768118e-17+3.9138220782e-18i	-1.0843520945e-17+2.1640172288e-18i
	8.9062		1.0662835532e-17-2.9784117657e-17i	1.4552337228e-17-2.7632547894e-17i	9.6993124539e-18-3.0657228236e-17i	1.3764647051e-17-3.0737876754e-17i	1.1155337961e-17-2.7228458586e-17i	1.5295560575e-17-2.5943223544e-17i	9.1952892727e-18-2.5872454126e-17i	9.7745675807e-18-2.8400644087e-17i	7.0413822572e-18-2.6225736225e-17i	1.0456043781e-17-2.4354937627e-17i	7.7868271075e-18-2.2175770090e-17i	8.9465051835e-18-2.1264978314e-17i	1.0422972081e-17-2.1101997519e-17i	1.0882800218e-17-2.1009896902e-17i	2.8395996910e-18-2.4052788311e-17i	4.6498786979e-18-2.1595790103e-17i	2.2969198715e-18-2.2296616674e-17i	-8.1615054226e-19-2.5819936481e-17i	-1.8724439231e-18-2.7407555855e-17i	-1.2208344104e-18-2.2052072091e-17i	-3.1430677805e-18-2.1942280934e-17i	-4.4641046768e-18-2.6270015362e-17i	-1.3138311205e-17-2.4668714987e-17i	-9.6547640950e-18-2.3832688839e-17i	-1.2518462729e-17-1.9472638013e-17i	-1.1843702716e-17-1.8980164523e-17i	-1.7144508003e-17-2.5173085330e-17i	-1.4987806529e-17-2.4162385815e-17i	-1.4971583398e-17-1.5235218765e-17i	-1.2778810443e-17-1.8783506755e-17i	-1.7831477619e-17-2.0311303006e-17i	-2.3395054335e-17-1.6122040538e-17i	-1.8046286476e-17-1.5966860353e-17i	-1.3782467005e-17-1.8326770046e-17i	-2.2434398945e-17-1.7227071687e-17i	-1.9648013167e-17-1.8667217890e-17i	-2.1034519636e-17-1.3318498456e-17i	-1.6801778247e-17-1.3945657871e-17i	-2.4296395781e-17-1.6802453037e-17i	-2.2113799607e-17-1.4297019201e-17i	-2.2281319827e-17-1.2341386785e-17i	-1.1591251489e-17-1.2041808300e-17i	-1.4781218448e-17-1.3040737993e-17i	-1.2305449475e-17-9.2164265735e-18i	-9.3879929679e-18-8.5269090346e-18i	-3.0695056535e-18-8.2213159592e-18i	-4.6528610762e-19-9.9327332267e-18i
	8.7891		1.3018665444e-18-2.3536703839e-17i	4.9433445446e-18-2.1338770154e-17i	-2.1839391350e-19-2.4179424322e-17i	3.7625083976e-18-2.4308791824e-17i	8.8429612509e-19-2.0676635656e-17i	4.9020543786e-18-1.9741195129e-17i	-1.0402145262e-18-1.9882592925e-17i	-3.5578691101e-19-2.2361296336e-17i	-3.2639380707e-18-2.0444326072e-17i	1.3341549789e-19-1.8980352748e-17i	-2.6678063323e-18-1.6946065435e-17i	-1.3917111540e-18-1.6353614638e-17i	1.3555343895e-19-1.6515254571e-17i	8.0159736874e-19-1.7411085410e-17i	-7.0357699979e-18-2.0914154786e-17i	-4.8331908241e-18-1.8783074365e-17i	-6.7133139796e-18-2.0195319654e-17i	-9.5724341355e-18-2.4196853629e-17i	-9.9291963455e-18-2.6388400240e-17i	-8.5262908732e-18-2.1682065225e-17i	-9.6152954313e-18-2.2068419604e-17i	-1.0136143883e-17-2.7183818846e-17i	-1.8359258482e-17-2.6276110330e-17i	-1.4310122004e-17-2.5544087739e-17i	-1.6578264560e-17-2.1159961829e-17i	-1.6101746383e-17-2.1212042721e-17i	-2.0952136387e-17-2.7715823712e-17i	-1.8347770383e-17-2.6946778462e-17i	-1.8569295609e-17-1.8333476190e-17i	-1.6655927428e-17-2.1725778761e-17i	-2.1724425887e-17-2.3236357247e-17i	-2.7551236430e-17-1.9169084110e-17i	-2.2004271244e-17-1.9124663038e-17i	-1.8164990363e-17-2.1521401162e-17i	-2.7032033212e-17-2.0734830992e-17i	-2.4593389573e-17-2.2537239715e-17i	-2.6077713962e-17-1.7763777549e-17i	-2.1940717528e-17-1.8220296956e-17i	-3.0022340145e-17-2.1119844173e-17i	-2.7799630382e-17-1.8487540162e-17i	-2.8393945599e-17-1.6302455623e-17i	-1.8226661823e-17-1.5830992288e-17i	-2.1688067027e-17-1.6568356459e-17i	-1.9055047226e-17-1.2314793418e-17i	-1.6313891195e-17-1.1302977346e-17i	-1.0335989283e-17-1.0581210904e-17i	-7.7356489970e-18-1.1949334840e-17i
	8.6719		5.9839913143e-18-2.2818973004e-17i	9.7139733302e-18-2.1047726856e-17i	4.5320688827e-18-2.4220727306e-17i	8.6007157526e-18-2.4853973350e-17i	5.5442475215e-18-2.1531955674e-17i	9.4138438700e-18-2.1318294675e-17i	3.6228336792e-18-2.2083039165e-17i	4.3176624952e-18-2.4909549587e-17i	1.1548571766e-18-2.3528686730e-17i	4.5699798921e-18-2.2643216681e-17i	1.5956543795e-18-2.1045259682e-17i	3.0213647214e-18-2.0854126048e-17i	4.6248549630e-18-2.1168158847e-17i	5.6415845326e-18-2.2712178408e-17i	-1.9795316595e-18-2.6185150826e-17i	6.2382876434e-19-2.3853067256e-17i	-8.8492362959e-19-2.5237384695e-17i	-3.5966452690e-18-2.8888306398e-17i	-3.4977029857e-18-3.0901342265e-17i	-1.6720180405e-18-2.6048570999e-17i	-2.3446041773e-18-2.6157914562e-17i	-2.5403062580e-18-3.1237643926e-17i	-1.0754487274e-17-3.0383802812e-17i	-6.6174970012e-18-2.9135695184e-17i	-8.7092072399e-18-2.4115280069e-17i	-8.7453023962e-18-2.4151688895e-17i	-1.3340535842e-17-3.0483078971e-17i	-1.0456900216e-17-2.9486523140e-17i	-1.0981385935e-17-2.0843016591e-17i	-9.4068055348e-18-2.3648642521e-17i	-1.4413251367e-17-2.4758392339e-17i	-2.0458566226e-17-2.0411215954e-17i	-1.4681066413e-17-1.9987591855e-17i	-1.1185326172e-17-2.1938094992e-17i	-2.0058706556e-17-2.0913841831e-17i	-1.7779039421e-17-2.2483821806e-17i	-1.9086317794e-17-1.7801498459e-17i	-1.4690610537e-17-1.7573444565e-17i	-2.2957811103e-17-2.0101545624e-17i	-2.0355476220e-17-1.6983218677e-17i	-2.1063201963e-17-1.4249861585e-17i	-1.1247979460e-17-1.3378228337e-17i	-1.4789521836e-17-1.3588681733e-17i	-1.2021818536e-17-8.6535758865e-18i	-9.5882727152e-18-6.9853396966e-18i	-4.2542831655e-18-5.4669378767e-18i	-2.0005495398e-18-6.0055565060e-18i
	8.5547		6.0957489613e-18-2.5975380993e-17i	9.8907671735e-18-2.4088024886e-17i	4.8849414550e-18-2.6884081030e-17i	9.2385472141e-18-2.7313221657e-17i	6.3374697363e-18-2.3470067626e-17i	1.0358608175e-17-2.3329408641e-17i	5.1299884569e-18-2.3922611804e-17i	6.1693467447e-18-2.6407778157e-17i	3.1243070884e-18-2.4899857383e-17i	6.7422870746e-18-2.3863870213e-17i	3.7084634628e-18-2.1968757027e-17i	5.2997757692e-18-2.1546802124e-17i	6.9079242701e-18-2.1551168577e-17i	8.1303382842e-18-2.3090448523e-17i	3.8245471038e-19-2.6203378487e-17i	3.0431116074e-18-2.3156445337e-17i	1.5235601314e-18-2.4270837855e-17i	-1.4924996685e-18-2.7341194394e-17i	-1.4619212081e-18-2.8905499748e-17i	3.0884294534e-19-2.3678920901e-17i	-4.6288126188e-19-2.3345454134e-17i	-8.6775793228e-19-2.8172530361e-17i	-9.6081090725e-18-2.7211969975e-17i	-5.9076572696e-18-2.5349228471e-17i	-8.3511111053e-18-1.9714414102e-17i	-9.4927784843e-18-1.9709398168e-17i	-1.4335990811e-17-2.5932541914e-17i	-1.1614565447e-17-2.4744662254e-17i	-1.3001331988e-17-1.6181094442e-17i	-1.2228112942e-17-1.8480380954e-17i	-1.7509888122e-17-1.9344676133e-17i	-2.4099546108e-17-1.4818984199e-17i	-1.8381616689e-17-1.4231074257e-17i	-1.5492651672e-17-1.5902281714e-17i	-2.4555723156e-17-1.4859556626e-17i	-2.2609418076e-17-1.6361934005e-17i	-2.3974886143e-17-1.1914352565e-17i	-1.9606818074e-17-1.1178961907e-17i	-2.8204890721e-17-1.3379616382e-17i	-2.5418793077e-17-9.9051506093e-18i	-2.6361664863e-17-6.8606348586e-18i	-1.6980026131e-17-5.6885704305e-18i	-2.0520928801e-17-5.5255120669e-18i	-1.7461452517e-17-1.2368552029e-19i	-1.5127940071e-17+2.0718649569e-18i	-1.0208855712e-17+4.3472993622e-18i	-8.1511755390e-18+4.7788568392e-18i
	8.4375		6.7071109534e-18-2.9754125136e-17i	1.0881449348e-17-2.8167570988e-17i	6.3473479029e-18-3.1104867568e-17i	1.1122521804e-17-3.1902563853e-17i	8.6287738603e-18-2.8036879005e-17i	1.2836741471e-17-2.8478670988e-17i	8.3359873784e-18-2.9194530962e-17i	9.8538495796e-18-3.1596129312e-17i	6.9260271315e-18-3.0515191132e-17i	1.0859890893e-17-2.9606005163e-17i	7.8095153503e-18-2.7829481448e-17i	9.5585853298e-18-2.7412367451e-17i	1.1323085864e-17-2.7482843969e-17i	1.2845504824e-17-2.9655191779e-17i	5.0494613762e-18-3.2804236476e-17i	7.9704708768e-18-2.9566901956e-17i	6.6937779096e-18-3.1029343417e-17i	3.7584741701e-18-3.4134029595e-17i	4.2465023399e-18-3.5825916594e-17i	6.4693577507e-18-3.0918965183e-17i	6.2674233781e-18-3.0751650350e-17i	6.3219569316e-18-3.5980719115e-17i	-2.0789171367e-18-3.5566239866e-17i	2.0835240748e-18-3.3748110910e-17i	2.3514831719e-19-2.8195251680e-17i	-1.0729092599e-18-2.8697458654e-17i	-5.1908948601e-18-3.5357903739e-17i	-1.8299808134e-18-3.4363236344e-17i	-3.3112541841e-18-2.6306896511e-17i	-2.6181466099e-18-2.8548770750e-17i	-7.5041071824e-18-2.9499095373e-17i	-1.4159862585e-17-2.5082435912e-17i	-8.1812381258e-18-2.4676303184e-17i	-5.6498844770e-18-2.6325357620e-17i	-1.4664772088e-17-2.5534503947e-17i	-1.3009248886e-17-2.7101819219e-17i	-1.4447706045e-17-2.3170141726e-17i	-1.0300876353e-17-2.2110567390e-17i	-1.9440768092e-17-2.4214591564e-17i	-1.6811328800e-17-2.0693285830e-17i	-1.8386697046e-17-1.7632651775e-17i	-9.8886550756e-18-1.6461197596e-17i	-1.3907307214e-17-1.6319021131e-17i	-1.1181779306e-17-1.0798494526e-17i	-9.6617509664e-18-8.3685949094e-18i	-6.1415174439e-18-5.3684284113e-18i	-5.5534937065e-18-3.8249676321e-18i
	8.3203		5.7882487563e-19-2.3266585708e-17i	4.3553125896e-18-2.1597862079e-17i	-1.9034755157e-19-2.4382592916e-17i	4.2201011543e-18-2.5189362118e-17i	1.8724793597e-18-2.0932035889e-17i	5.7052363914e-18-2.1583490063e-17i	1.6357415844e-18-2.2933360441e-17i	3.0587223117e-18-2.5120894324e-17i	6.5401345793e-20-2.4403560001e-17i	4.2567822758e-18-2.3401902714e-17i	1.2763160221e-18-2.2241372769e-17i	3.2377641343e-18-2.2396435100e-17i	5.2880879128e-18-2.2458443806e-17i	7.3260141185e-18-2.4949452108e-17i	-1.6187611707e-19-2.8125437456e-17i	2.9631799599e-18-2.4914149143e-17i	2.3217228430e-18-2.6784344805e-17i	-3.3529916328e-19-2.9864952421e-17i	7.9065830802e-19-3.1695682289e-17i	3.5579904808e-18-2.7082280152e-17i	4.0666631719e-18-2.6920257749e-17i	4.6497993053e-18-3.2340868633e-17i	-3.3348307536e-18-3.2392973495e-17i	1.1404431858e-18-3.0554802989e-17i	-3.2666256645e-19-2.4883793443e-17i	-1.9120141997e-18-2.5771428704e-17i	-5.5941547922e-18-3.2803715818e-17i	-1.9104900676e-18-3.2080755218e-17i	-3.6167205050e-18-2.4574182678e-17i	-3.2705859889e-18-2.6737709109e-17i	-7.8059084514e-18-2.7825188375e-17i	-1.4527373946e-17-2.3715733515e-17i	-8.1987252263e-18-2.3424936423e-17i	-5.8851491547e-18-2.5152011465e-17i	-1.4590472149e-17-2.4502299791e-17i	-1.3026526884e-17-2.6176378375e-17i	-1.4139269539e-17-2.2735699200e-17i	-9.8379113831e-18-2.1271543884e-17i	-1.9021353861e-17-2.2953032801e-17i	-1.6216015537e-17-1.9254796053e-17i	-1.7969992049e-17-1.6048060360e-17i	-9.8675553741e-18-1.4602457322e-17i	-1.3668835877e-17-1.4126518147e-17i	-1.0881891046e-17-8.2979225393e-18i	-9.7484724832e-18-5.2906704349e-18i	-7.7313269206e-18-1.3093875501e-18i	-9.2752958292e-18+2.2836259523e-18i
	8.2031		3.4061248295e-18-2.4532109749e-17i	7.2803020310e-18-2.2898833019e-17i	2.6932575725e-18-2.5442859258e-17i	7.4379971178e-18-2.6764349077e-17i	5.0329104371e-18-2.2225798339e-17i	8.8534337293e-18-2.3624735905e-17i	5.3016931117e-18-2.5240532207e-17i	7.0651621674e-18-2.7730657783e-17i	3.8137578823e-18-2.7415764740e-17i	8.3881843264e-18-2.7136683069e-17i	5.3381596498e-18-2.6133139492e-17i	7.6277889150e-18-2.6646307484e-17i	9.5060179530e-18-2.7251666921e-17i	1.2307722883e-17-2.9884496654e-17i	4.5029936785e-18-3.2909421503e-17i	7.7041741625e-18-2.9875227195e-17i	7.2725891704e-18-3.2040646336e-17i	4.6185768154e-18-3.5006001824e-17i	5.8816260057e-18-3.7091538712e-17i	8.9994530905e-18-3.2926099246e-17i	9.4369091062e-18-3.2888044749e-17i	1.0109255305e-17-3.8275056215e-17i	2.0176883008e-18-3.9005417756e-17i	6.5454363201e-18-3.7095720235e-17i	4.9851413712e-18-3.1531488795e-17i	2.7157617783e-18-3.2565047293e-17i	-7.9515196409e-19-4.0202084913e-17i	3.0194758507e-18-3.9681008692e-17i	5.4843070615e-19-3.2848472789e-17i	3.6756593799e-19-3.4680705806e-17i	-4.0661357549e-18-3.5889865398e-17i	-1.1007257151e-17-3.1749623128e-17i	-4.5874738926e-18-3.1649624163e-17i	-2.4863697570e-18-3.3103027376e-17i	-1.0740432104e-17-3.2693658015e-17i	-8.9728865647e-18-3.4159329002e-17i	-9.7794645050e-18-3.1048538138e-17i	-5.0591872036e-18-2.9020386449e-17i	-1.4079999257e-17-3.0216617195e-17i	-1.0848749265e-17-2.6096509776e-17i	-1.2495591912e-17-2.2673168976e-17i	-4.7478741757e-18-2.1071741927e-17i	-8.5043481223e-18-2.0355599095e-17i	-5.8344769511e-18-1.3693414220e-17i	-5.8850796210e-18-9.3547025223e-18i	-6.8262920243e-18-3.0217694568e-18i	-1.3649132173e-17+5.2156939404e-18i
	8.0859		3.0307243566e-19-1.9574257700e-17i	4.7295480629e-18-1.7739784886e-17i	7.3572749591e-19-2.0069002543e-17i	5.7554898103e-18-2.1496836474e-17i	4.0118468524e-18-1.6605580341e-17i	8.1574531152e-18-1.8066365953e-17i	5.6984690500e-18-1.9408898099e-17i	8.3165860146e-18-2.1901970933e-17i	5.0012201566e-18-2.1900226217e-17i	1.0580599764e-17-2.2170858618e-17i	7.7536864852e-18-2.1506940352e-17i	1.0671990823e-17-2.2398654144e-17i	1.3243098056e-17-2.3489422320e-17i	1.7280204978e-17-2.6220851391e-17i	9.7976278453e-18-2.9264237196e-17i	1.3618635971e-17-2.6239453374e-17i	1.3798258652e-17-2.8961159393e-17i	1.1669290300e-17-3.1957098311e-17i	1.3816741032e-17-3.4500028520e-17i	1.7915285747e-17-3.0635583537e-17i	1.9124488117e-17-3.0759846059e-17i	2.0821815319e-17-3.6144958605e-17i	1.3555844140e-17-3.7518176013e-17i	1.8915048838e-17-3.5429606209e-17i	1.8020326492e-17-2.9974209630e-17i	1.5908257959e-17-3.1335936292e-17i	1.3364183294e-17-3.9388457043e-17i	1.8040757513e-17-3.8759222698e-17i	1.5567348626e-17-3.2894120334e-17i	1.5624119925e-17-3.4218327886e-17i	1.2123876474e-17-3.5717861825e-17i	5.6130875291e-18-3.1005051588e-17i	1.2476604586e-17-3.1466633061e-17i	1.4485487827e-17-3.2694327332e-17i	7.2421489155e-18-3.2505692455e-17i	9.4049100192e-18-3.3576538798e-17i	9.0479463017e-18-3.1313472331e-17i	1.3963595028e-17-2.8450790590e-17i	5.0939983913e-18-2.9304668934e-17i	8.8089886770e-18-2.4523923060e-17i	7.1414105737e-18-2.1533950902e-17i	1.4342992312e-17-1.9291874716e-17i	1.1213303720e-17-1.8054914081e-17i	1.3354837367e-17-1.0625500717e-17i	1.1392941610e-17-4.5795150989e-18i	6.0242106507e-18+5.8794176931e-18i	-1.0674574080e-17+2.2606890219e-17i
	7.9688		1.0185281132e-17-2.5052959555e-17i	1.4267705780e-17-2.4466525034e-17i	1.0387851329e-17-2.6656448098e-17i	1.5042211252e-17-2.7426165735e-17i	1.4072419667e-17-2.2190865878e-17i	1.7527526604e-17-2.5373179304e-17i	1.5697085560e-17-2.5571080789e-17i	1.7516938762e-17-2.9095624132e-17i	1.3823789557e-17-2.9185556974e-17i	1.8722191005e-17-2.8535513756e-17i	1.5644075407e-17-2.9062799164e-17i	1.7962827318e-17-3.0348158929e-17i	2.0630153032e-17-3.1132181053e-17i	2.4731539784e-17-3.3844491945e-17i	1.7148521102e-17-3.6304404857e-17i	2.0467785594e-17-3.2573498843e-17i	2.0832910377e-17-3.5262427363e-17i	1.8189480682e-17-3.8587268527e-17i	2.0840825669e-17-4.0694427573e-17i	2.4508537462e-17-3.6883071900e-17i	2.5915988139e-17-3.6790074148e-17i	2.7495660770e-17-4.2080619892e-17i	2.0310254884e-17-4.3773291208e-17i	2.5865470242e-17-4.1741732026e-17i	2.4886077153e-17-3.6148105788e-17i	2.2410977398e-17-3.7261904374e-17i	2.0233137284e-17-4.5613397282e-17i	2.5053167289e-17-4.5620143504e-17i	2.2100735748e-17-3.9871677132e-17i	2.1779647707e-17-4.1241831471e-17i	1.8502898437e-17-4.2659603798e-17i	1.1692896318e-17-3.7831569570e-17i	1.8193188255e-17-3.8100060167e-17i	1.9874579810e-17-3.9017252956e-17i	1.2777509917e-17-3.8748650191e-17i	1.4504576094e-17-4.0085171294e-17i	1.3908978032e-17-3.7946819998e-17i	1.8462847604e-17-3.5211298335e-17i	8.9138214821e-18-3.5870688912e-17i	1.2267601533e-17-3.1164398908e-17i	1.0122387949e-17-2.7856427469e-17i	1.6139378307e-17-2.5501763730e-17i	1.2732043982e-17-2.4160300320e-17i	1.3641070562e-17-1.6126909101e-17i	7.9474217228e-18-6.7602461096e-18i	-6.8192646659e-18+1.1319027430e-17i	-4.3941271309e-17+4.4921958749e-17i
	7.8516		7.3564535029e-18-1.7684619021e-17i	1.1168105489e-17-1.5899278437e-17i	6.8020564208e-18-1.8431334748e-17i	1.1425331714e-17-1.9503496858e-17i	1.0103943024e-17-1.3265870482e-17i	1.3155944325e-17-1.6439698026e-17i	1.1073360177e-17-1.7778644578e-17i	1.3381296613e-17-2.0563306592e-17i	8.2895739956e-18-2.2098183212e-17i	1.3784928417e-17-2.1370605117e-17i	9.4039608653e-18-2.1619832539e-17i	1.2221958631e-17-2.3609495546e-17i	1.3937560328e-17-2.4246743968e-17i	1.9489238579e-17-2.6674958343e-17i	1.0556891934e-17-2.7953732657e-17i	1.4157790214e-17-2.3560305911e-17i	1.4011692444e-17-2.6741692741e-17i	1.1419311994e-17-2.9187069526e-17i	1.3211826114e-17-3.0652046095e-17i	1.7237604387e-17-2.7701982804e-17i	1.8214959749e-17-2.6388290570e-17i	2.0561862591e-17-3.1090371151e-17i	1.2670332628e-17-3.2927189982e-17i	1.8682307211e-17-3.0709347910e-17i	1.6678174251e-17-2.4844389297e-17i	1.3799880629e-17-2.5707109195e-17i	1.1282156644e-17-3.4798092809e-17i	1.6131620502e-17-3.4885755172e-17i	1.2557014455e-17-3.0250384278e-17i	1.1708088592e-17-3.0975240042e-17i	8.3584348461e-18-3.2290011854e-17i	1.8533148377e-18-2.7851898622e-17i	7.6242266800e-18-2.8295878984e-17i	9.2160657097e-18-2.8743884656e-17i	2.3437034836e-18-2.9026682910e-17i	3.5332430060e-18-3.0113157785e-17i	3.1846833493e-18-2.9600073622e-17i	7.4997910916e-18-2.5720050344e-17i	-2.0507133129e-18-2.6410984335e-17i	1.6542460200e-18-2.1891479784e-17i	-1.5579403366e-18-1.8941601597e-17i	3.3699844517e-18-1.5581299458e-17i	-2.7867079694e-19-1.3526302180e-17i	-2.4046798126e-18-2.8393625546e-18i	-1.4385374427e-17+1.1747526461e-17i	-4.6817085788e-17+4.4397951458e-17i	-1.2389439555e-16+1.1125490714e-16i
	7.7344		8.1703270992e-18-2.3945986247e-17i	1.1200836238e-17-2.2170749952e-17i	8.0751172642e-18-2.4717584825e-17i	1.0999113147e-17-2.6487243286e-17i	1.1134432485e-17-1.9092140847e-17i	1.3851314479e-17-2.1706767044e-17i	1.2481887588e-17-2.2675697044e-17i	1.4614725348e-17-2.7613724890e-17i	8.4580558659e-18-2.9582689212e-17i	1.3996510568e-17-2.7289576134e-17i	1.0440877050e-17-2.9025450445e-17i	1.3507754070e-17-3.1842731592e-17i	1.6229372365e-17-3.2564421267e-17i	2.2779420073e-17-3.4466643465e-17i	1.4045447206e-17-3.4419597552e-17i	1.6553877090e-17-3.0056702004e-17i	1.6863559009e-17-3.2325239721e-17i	1.4194646450e-17-3.5504947437e-17i	1.6992427755e-17-3.5537701367e-17i	2.1259163358e-17-3.2862866851e-17i	2.1979396405e-17-3.0252718368e-17i	2.5161832819e-17-3.4520855818e-17i	1.7501560940e-17-3.5934004494e-17i	2.3167581223e-17-3.3753546415e-17i	2.1342147542e-17-2.7663233771e-17i	1.8645680128e-17-2.8914009899e-17i	1.6347869508e-17-3.8056607211e-17i	2.1749870697e-17-3.7725613145e-17i	1.7372687780e-17-3.3573347564e-17i	1.7125391557e-17-3.4404827706e-17i	1.4800574554e-17-3.5511306461e-17i	8.5172463384e-18-3.0526983082e-17i	1.4324804645e-17-3.0556943424e-17i	1.6147849568e-17-3.1537113963e-17i	9.5517025686e-18-3.0863291846e-17i	1.1778776682e-17-3.1166232913e-17i	1.0676596180e-17-3.1103400702e-17i	1.6677739157e-17-2.7751345943e-17i	6.8191188063e-18-2.6887269448e-17i	9.6053283576e-18-2.2206741427e-17i	5.6077883548e-18-1.9397772369e-17i	9.9042991174e-18-1.6050765793e-17i	4.4431147115e-18-1.1350441745e-17i	-2.5487882515e-18+4.9211835777e-18i	-3.0270874272e-17+3.2245272217e-17i	-9.6721197778e-17+9.3344635257e-17i	-2.5563646192e-16+2.2767938035e-16i
	7.6172		7.9818693853e-18-1.9101823817e-17i	1.2530319246e-17-1.7041786075e-17i	9.2703341404e-18-1.9863793636e-17i	1.4347532367e-17-2.0147089643e-17i	1.4717206236e-17-1.1437825805e-17i	1.7450154821e-17-1.6211427306e-17i	1.7806136636e-17-1.7297827754e-17i	2.0097066288e-17-2.1321281794e-17i	1.4664548956e-17-2.3957548625e-17i	2.0910170277e-17-2.3185373852e-17i	1.7780068686e-17-2.4346705341e-17i	2.0070414886e-17-2.7608819650e-17i	2.4417197493e-17-3.1067362061e-17i	3.2341091116e-17-3.1103750585e-17i	2.4046480212e-17-2.8690603859e-17i	2.4729630706e-17-2.2473624719e-17i	2.6467474529e-17-2.6899816676e-17i	2.3563367359e-17-2.8624796372e-17i	2.7321165447e-17-3.0765879049e-17i	3.0850111925e-17-2.6606316412e-17i	3.2269120169e-17-2.4181050060e-17i	3.4702080672e-17-2.7764540995e-17i	2.8471231809e-17-3.0778517312e-17i	3.2618900895e-17-2.8433109081e-17i	3.1686982238e-17-2.2510914288e-17i	2.8248918846e-17-2.3028705494e-17i	2.5732888329e-17-3.2786639274e-17i	2.9860897113e-17-3.2595658904e-17i	2.5957016108e-17-2.9920769461e-17i	2.5647643747e-17-2.9977822102e-17i	2.3728256598e-17-3.1635332664e-17i	1.5352908418e-17-2.6311419403e-17i	2.0618701050e-17-2.6652939241e-17i	2.2378818461e-17-2.6268673328e-17i	1.6225315348e-17-2.6484759521e-17i	1.7090038655e-17-2.6289633763e-17i	1.6129413787e-17-2.7013373537e-17i	2.1213106488e-17-2.2490719796e-17i	1.0314317386e-17-2.1610283993e-17i	1.1105562917e-17-1.6765715128e-17i	5.0319059352e-18-1.3763698588e-17i	6.8802170807e-18-9.3333586634e-18i	-3.3969509859e-18-1.0078995936e-18i	-2.1969364448e-17+2.4159881312e-17i	-7.8223603083e-17+7.5909807030e-17i	-2.1230703059e-16+1.9358447387e-16i	-5.3086816370e-16+4.6191874849e-16i
	7.5		9.6817320326e-18-1.6384428224e-17i	1.4020705654e-17-1.6716631258e-17i	1.1065958018e-17-2.0200450052e-17i	1.7707360168e-17-2.0747579975e-17i	1.8194745003e-17-1.0806111417e-17i	2.0631567702e-17-1.5734306050e-17i	2.1948730774e-17-1.7950115967e-17i	2.3731330734e-17-2.3257087065e-17i	1.7718306313e-17-2.8133884246e-17i	2.3774471398e-17-2.5837007803e-17i	1.9829988696e-17-3.2166514778e-17i	2.4868614480e-17-3.3833173455e-17i	2.6994885361e-17-3.8171857331e-17i	3.7291074525e-17-3.6698551295e-17i	2.8024605215e-17-3.2741174914e-17i	2.9432113605e-17-2.6680783334e-17i	3.0466197841e-17-3.1546609432e-17i	2.9015724651e-17-3.3416330100e-17i	3.1526332817e-17-3.2735652096e-17i	3.5894051576e-17-3.1491911194e-17i	3.6778153433e-17-2.8898534270e-17i	4.0790857742e-17-3.0713438632e-17i	3.4158478111e-17-3.3981579479e-17i	4.0158872208e-17-3.2712126419e-17i	3.9077763388e-17-2.7432632416e-17i	3.7657955470e-17-2.7638677052e-17i	3.4175707856e-17-3.7247326440e-17i	3.8676390879e-17-3.7883739743e-17i	3.4684788922e-17-3.5966868700e-17i	3.5500725154e-17-3.5933015439e-17i	3.4068925847e-17-3.8269047274e-17i	2.6870354608e-17-3.2214024210e-17i	3.2327179526e-17-3.2934473054e-17i	3.5766834267e-17-3.1821430049e-17i	2.9675360229e-17-3.1963151539e-17i	3.0356045280e-17-3.0914905546e-17i	2.9090460724e-17-3.3980606020e-17i	3.3953177369e-17-2.7715329516e-17i	2.3315160826e-17-2.5849347492e-17i	2.3412642165e-17-1.9479147349e-17i	1.5009958332e-17-1.7567097778e-17i	1.2494029395e-17-9.0981111930e-18i	-5.6200456986e-18+7.5929275210e-18i	-4.7402981605e-17+5.3115876287e-17i	-1.5591934033e-16+1.5146179113e-16i	-4.2194207326e-16+3.8372386986e-16i	-1.0527753188e-15+9.2175384300e-16i
	7.3828		2.8792051721e-18-8.6819467792e-18i	7.4570212594e-18-4.7560521977e-18i	6.4913456873e-18-1.0707489279e-17i	1.1599499044e-17-1.1273312827e-17i	1.2403064106e-17-2.6216632330e-19i	1.3140365071e-17-3.7648585129e-18i	1.7163133792e-17-7.2079639004e-18i	1.6917559902e-17-1.2594353837e-17i	9.5173769227e-18-1.8662164404e-17i	1.7468523615e-17-1.6155448729e-17i	1.3733324898e-17-2.4483924862e-17i	1.6875566479e-17-2.4978101658e-17i	2.0491784092e-17-3.1441137698e-17i	3.1497768693e-17-2.7609525562e-17i	2.3351491281e-17-2.3196961107e-17i	2.4232429400e-17-1.4557888833e-17i	2.5704263496e-17-2.2674352422e-17i	2.4025456924e-17-2.3401262494e-17i	2.7904771614e-17-2.6396410459e-17i	3.2434554138e-17-2.4018357003e-17i	3.3613445873e-17-1.9567749071e-17i	3.5908763910e-17-2.1183623141e-17i	3.1613463114e-17-2.6196948649e-17i	3.8296929888e-17-2.1541493578e-17i	3.6509902502e-17-1.9331497756e-17i	3.3961281113e-17-1.8963098425e-17i	3.0362120000e-17-2.9716032381e-17i	3.4917156423e-17-2.9400491117e-17i	3.0389566000e-17-2.9945236575e-17i	3.0830303165e-17-2.9844142561e-17i	3.1020625662e-17-3.2047675995e-17i	2.3473334709e-17-2.4659710651e-17i	2.9715271772e-17-2.6253239620e-17i	3.2809107072e-17-2.3442905803e-17i	2.7234108656e-17-2.4586444832e-17i	2.7651988607e-17-2.2732490986e-17i	2.6758871534e-17-2.4907103026e-17i	3.0226643471e-17-1.8225865269e-17i	1.8510361024e-17-1.6749717804e-17i	1.6354875782e-17-8.5885248757e-18i	4.4236183850e-18-5.0046629717e-18i	-6.2692749007e-18+1.0333044191e-17i	-4.0077027641e-17+4.1438110231e-17i	-1.2555646972e-16+1.2556159794e-16i	-3.3830286004e-16+3.1821413241e-16i	-8.5503778657e-16+7.7645652146e-16i	-2.0857438305e-15+1.8447582152e-15i
	7.2656		5.4260075701e-18-1.3625233993e-17i	1.0193157201e-17-1.3182924735e-17i	8.4718829777e-18-1.5671776451e-17i	1.0988449475e-17-2.0625015271e-17i	1.5148222854e-17-3.1888079310e-18i	1.3848954094e-17-1.3683671559e-17i	2.0511823016e-17-1.2590365289e-17i	2.1212867045e-17-2.5945540241e-17i	1.4432480857e-17-2.7985643923e-17i	2.1048082991e-17-2.4734607565e-17i	1.9490214260e-17-3.3793900387e-17i	2.2279903817e-17-4.0101668861e-17i	2.7233019042e-17-4.1093924733e-17i	3.8736537404e-17-3.8457826755e-17i	2.9467055252e-17-2.9079736270e-17i	2.8423953599e-17-2.0927904618e-17i	3.2094944194e-17-2.9803687368e-17i	3.0163801977e-17-3.0363393749e-17i	3.5574482329e-17-3.5009226771e-17i	3.5761842847e-17-3.3724421660e-17i	3.9956408381e-17-2.4389215776e-17i	4.2500701816e-17-2.5854351101e-17i	3.8232848447e-17-3.1479096123e-17i	4.4189413625e-17-2.9598502641e-17i	4.2074356270e-17-2.5954058575e-17i	3.8382434661e-17-2.4431388878e-17i	3.6030694869e-17-3.3973645039e-17i	3.8583131907e-17-3.4737521081e-17i	3.5876609950e-17-3.4502511505e-17i	3.6335525745e-17-3.5098228710e-17i	3.8569630146e-17-3.5782104012e-17i	2.9450937995e-17-2.8289300001e-17i	3.6865875664e-17-2.9207964647e-17i	3.9856049013e-17-2.7378519905e-17i	3.5312447496e-17-2.6744432388e-17i	3.3902702357e-17-2.3859847622e-17i	3.3333608755e-17-2.5337444878e-17i	3.5064478190e-17-1.7963072318e-17i	2.2305030221e-17-1.3824455873e-17i	1.8060324197e-17-5.0401821041e-18i	-1.3109111410e-18+2.0510383868e-18i	-2.6328148819e-17+2.8059002730e-17i	-9.1702393376e-17+9.4084211795e-17i	-2.5828146591e-16+2.5448692668e-16i	-6.7051539142e-16+6.3130698492e-16i	-1.6685381259e-15+1.5307982222e-15i	-4.0409076713e-15+3.6445663637e-15i
	7.1484		3.3595261195e-18-1.4684672576e-18i	1.0065592413e-17-1.4831390992e-18i	5.1947362355e-18-4.5231081257e-18i	1.1060487977e-17-5.2587352451e-18i	1.4225003736e-17+6.6003049251e-18i	1.7853944103e-17+2.2306654276e-18i	2.0182933783e-17+1.7986644916e-18i	2.2800897348e-17-8.7346883829e-18i	1.5262305552e-17-1.4571221040e-17i	2.4415769106e-17-1.5316077225e-17i	2.1053613707e-17-2.6371388193e-17i	2.5940855585e-17-3.2842348410e-17i	2.9552190544e-17-4.0104484392e-17i	4.5574900022e-17-3.5219390789e-17i	3.4994330292e-17-1.9701018322e-17i	3.5063305295e-17-1.4306205764e-17i	3.5949496858e-17-2.3358331532e-17i	3.8049196461e-17-1.9594338708e-17i	4.2766341352e-17-2.4484462838e-17i	4.5706727735e-17-2.4643555354e-17i	4.7731757652e-17-2.2444166347e-17i	5.1605486333e-17-1.8917245079e-17i	4.9066563339e-17-2.3331648464e-17i	5.9317950437e-17-2.4529602996e-17i	5.5379750930e-17-2.4281480835e-17i	5.3765704215e-17-1.9505160803e-17i	5.0824208372e-17-2.6272300589e-17i	5.2885608263e-17-2.8954849044e-17i	5.1056179942e-17-3.1996131317e-17i	5.2358528255e-17-3.2885336762e-17i	5.6443383532e-17-3.4215333092e-17i	4.8587375732e-17-2.7072721983e-17i	5.5048445979e-17-2.7987589945e-17i	5.9372810792e-17-2.2533774551e-17i	5.5810512262e-17-2.1322509896e-17i	5.4931340836e-17-1.9952561615e-17i	5.0887294734e-17-2.3875351088e-17i	5.2999285416e-17-1.6300287744e-17i	3.7762179746e-17-8.5443900116e-18i	2.6461765347e-17+1.7441365538e-18i	-3.6605185845e-18+1.6055144137e-17i	-5.5909571839e-17+6.9578900222e-17i	-1.8387197865e-16+1.9609159751e-16i	-5.0076955251e-16+5.0410525196e-16i	-1.2865101985e-15+1.2421014487e-15i	-3.1860722041e-15+3.0015713068e-15i	-7.7137420973e-15+7.1486094027e-15i
	7.0312		7.2039813078e-18-5.3611920096e-18i	1.3730061567e-17-5.4103273590e-18i	1.0250398839e-17-8.1818880284e-18i	1.4558669405e-17-7.0475258557e-18i	1.7576833533e-17+5.3493935730e-18i	1.7772082628e-17+1.1242617006e-18i	2.5115013958e-17-4.6859182390e-19i	2.8214654782e-17-1.1071260387e-17i	1.7739609757e-17-1.7504011119e-17i	2.4758978632e-17-1.7645590854e-17i	2.2007597868e-17-2.7113503182e-17i	2.5606393535e-17-4.1099907490e-17i	3.1205403744e-17-4.4043075955e-17i	4.7855080718e-17-3.7401282080e-17i	3.7092283174e-17-2.1494972014e-17i	3.5483918489e-17-1.4715548187e-17i	3.8967447633e-17-2.6488625692e-17i	3.7402335304e-17-2.3756029143e-17i	4.4026240615e-17-2.5537534781e-17i	4.4536368581e-17-2.4116041708e-17i	5.0624213397e-17-2.1762405368e-17i	5.4396651649e-17-1.7988972149e-17i	5.0229598349e-17-2.2184030491e-17i	6.3831790859e-17-2.3928790162e-17i	6.1271668075e-17-2.3523427515e-17i	6.1130642375e-17-1.9703724815e-17i	5.4206188122e-17-2.6209660531e-17i	5.5519185847e-17-2.8264560118e-17i	5.5130856558e-17-3.0664604423e-17i	5.9174079104e-17-3.2943526385e-17i	6.3341220023e-17-3.7073429650e-17i	5.7591732374e-17-3.0045196397e-17i	6.4716050458e-17-2.8121551099e-17i	7.3063369067e-17-2.1040793907e-17i	6.7014417264e-17-2.1108575630e-17i	6.5494386770e-17-1.5027312911e-17i	6.0259956462e-17-2.3537749615e-17i	5.9774311845e-17-1.1493256320e-17i	3.7271954876e-17-4.8447781085e-18i	1.9722887106e-17+1.4517738686e-17i	-2.8328840524e-17+4.6834685432e-17i	-1.2622635770e-16+1.4737278253e-16i	-3.7105492952e-16+3.8626569242e-16i	-9.7206889770e-16+9.8210239195e-16i	-2.4569670546e-15+2.4116476726e-15i	-6.0313757458e-15+5.8346883484e-15i	-1.4577641742e-14+1.3895637575e-14i
	6.9141		5.3990916143e-18+2.0766216196e-18i	9.4674225623e-18+6.0710497422e-18i	5.5513402979e-18-7.5557591935e-19i	1.2002864041e-17+1.7347425233e-18i	1.6316054545e-17+1.7291813761e-17i	1.6037734756e-17+1.1562830331e-17i	2.0530210789e-17+7.9244897442e-18i	2.1549019929e-17+2.1999281371e-18i	1.2813496844e-17-1.3007514529e-17i	2.0562940164e-17-8.6021519132e-18i	1.9045575493e-17-2.6238642310e-17i	2.3127339274e-17-3.0928483797e-17i	3.0002683105e-17-4.1888747694e-17i	4.9465984901e-17-2.9139414960e-17i	3.3758314873e-17-1.5165072147e-17i	2.6953603281e-17-2.3774517714e-18i	3.5397250489e-17-1.8151421937e-17i	3.3150874051e-17-1.2632117547e-17i	4.3285980311e-17-2.0183483819e-17i	4.4561491800e-17-1.5295207078e-17i	4.7803392842e-17-1.1959989338e-17i	5.4659280859e-17-1.2901534302e-18i	5.4800949561e-17-1.0374271697e-17i	6.1390499142e-17-5.5030984987e-18i	6.0099497474e-17-1.2621296239e-17i	5.7661299845e-17-4.8659292032e-18i	5.3373326593e-17-1.4633604009e-17i	5.3885383050e-17-1.3016608256e-17i	5.2703047685e-17-2.0805958272e-17i	5.9749558812e-17-2.1550689603e-17i	6.8876710846e-17-2.8404833695e-17i	5.8758215176e-17-1.5054791376e-17i	6.6024422967e-17-1.5265528720e-17i	7.5242109346e-17-5.9419577028e-18i	7.2826578706e-17-9.0891283691e-18i	6.5563767786e-17-2.4592247522e-18i	5.6748069282e-17-9.9188917590e-18i	5.2728360243e-17+7.0803247367e-18i	2.9413849367e-17+1.7713517526e-17i	-5.3496408304e-18+5.1066180664e-17i	-9.2121496430e-17+1.1541886618e-16i	-2.7588777881e-16+3.0460395406e-16i	-7.2841034233e-16+7.6730579887e-16i	-1.8587874710e-15+1.9060502423e-15i	-4.6194732838e-15+4.6559705049e-15i	-1.1290420651e-14+1.1240213015e-14i	-2.7224838827e-14+2.6746353552e-14i
	6.7969		1.1799249239e-17+1.1842550834e-18i	1.8847920662e-17+5.3369730328e-18i	1.1437791079e-17-4.3741217995e-19i	2.1400554406e-17+4.7996164402e-18i	2.4398088207e-17+1.9507059277e-17i	2.7255092059e-17+1.3364309851e-17i	2.9923578719e-17+4.5155795942e-18i	3.5779123343e-17-1.3928405045e-18i	2.5114079092e-17-7.8617563291e-18i	2.8590804405e-17-1.1661268373e-17i	2.6528209235e-17-2.8389732116e-17i	3.4685474903e-17-3.3857407096e-17i	3.9918190806e-17-4.8348506379e-17i	6.0278505336e-17-3.1336017119e-17i	4.4727982008e-17-1.6548256647e-17i	4.1294801437e-17-2.2963261216e-18i	4.7919256074e-17-1.9074845669e-17i	4.2969756814e-17-1.8807743785e-17i	5.3160609821e-17-2.4152147686e-17i	5.4490913959e-17-2.2721170905e-17i	5.7356341656e-17-8.7858433680e-18i	6.4134356901e-17-1.0366427606e-18i	6.2256506606e-17-1.1745636231e-17i	7.3195955927e-17-7.7695926742e-18i	6.9687569240e-17-1.7816460086e-17i	6.4554502850e-17-9.8695080347e-18i	5.8480636274e-17-1.6259473698e-17i	5.5706447963e-17-1.4441422675e-17i	5.9278329550e-17-1.8928664510e-17i	6.3090894307e-17-1.9536576548e-17i	7.7197455360e-17-2.9299460067e-17i	6.6957124112e-17-1.9348180645e-17i	7.5656921745e-17-1.6375550815e-17i	8.5464113941e-17-7.5970235918e-18i	8.5301360971e-17-1.0371272515e-17i	6.9393880929e-17-6.3363236242e-18i	5.9825042768e-17-8.2632917204e-18i	4.8475329789e-17+1.0001652612e-17i	1.4228446794e-17+3.3765557129e-17i	-4.7381866841e-17+8.9440034631e-17i	-1.9830176670e-16+2.1860728108e-16i	-5.3990287157e-16+5.7168305619e-16i	-1.3769964530e-15+1.4562502695e-15i	-3.4637984656e-15+3.6267664152e-15i	-8.5517476567e-15+8.8733030486e-15i	-2.0860705464e-14+2.1411012117e-14i	-5.0245918428e-14+5.0913434827e-14i
	6.6797		8.7776626421e-18+9.6823131256e-18i	1.8791439719e-17+1.3355799418e-17i	1.6456487256e-17+9.4577806696e-18i	2.4465525150e-17+7.3348086022e-18i	2.6907037624e-17+3.0312890285e-17i	2.8677631901e-17+1.5306656358e-17i	3.5324490800e-17+1.8977126706e-17i	3.7660091933e-17+3.3797614930e-18i	2.6915576267e-17-1.3085297504e-18i	3.7293121771e-17-5.3537095163e-18i	3.6136983892e-17-2.4588240012e-17i	4.1197153799e-17-3.3386710224e-17i	4.7530647978e-17-4.4261283600e-17i	6.8700343966e-17-3.2373692983e-17i	5.1598891966e-17-1.2194531722e-17i	4.8701490998e-17-4.5131789368e-18i	5.1011937397e-17-1.2554786135e-17i	4.9275058053e-17-8.3291792236e-18i	5.7410208246e-17-1.0213732170e-17i	6.0314605005e-17-1.1182849818e-17i	5.9560248516e-17-1.2626544864e-18i	6.9673530127e-17+2.6949442366e-18i	6.6512432026e-17-2.8077197709e-18i	7.8449261255e-17-3.8015452956e-18i	7.4794620557e-17-5.0459577064e-18i	7.3280584961e-17+2.0527398497e-18i	6.3599501242e-17-6.0014006614e-19i	6.0500564471e-17-7.8560385201e-19i	6.2165343627e-17-1.1800593709e-17i	7.4700571263e-17-1.4721349115e-17i	8.4590865818e-17-2.2790067274e-17i	7.6540595187e-17-1.2163439803e-17i	8.1617681494e-17-1.1566429910e-17i	9.6908232841e-17+1.8163609714e-18i	9.0719078727e-17+4.3806795758e-19i	7.6594247772e-17+7.8582660869e-18i	5.4491835615e-17+3.7010954363e-18i	3.9201660747e-17+2.7437003084e-17i	-2.0423785992e-17+7.0997405672e-17i	-1.2560858548e-16+1.7371379993e-16i	-3.8782099079e-16+4.2062806636e-16i	-1.0131765773e-15+1.0873089066e-15i	-2.5452799908e-15+2.7575253027e-15i	-6.3455510270e-15+6.8531311034e-15i	-1.5632501457e-14+1.6746267223e-14i	-3.8068792729e-14+4.0357875146e-14i	-9.1637753037e-14+9.5809205079e-14i
	6.5625		9.7236970340e-18+5.1796049999e-18i	1.5952462025e-17+1.7753386591e-17i	1.6900641363e-17+7.2971463167e-18i	2.4618166870e-17+6.4009293736e-18i	2.8766896635e-17+1.8897216798e-17i	3.3854617769e-17+8.2564460157e-18i	3.6091780154e-17+1.8115010436e-17i	4.0710234695e-17+1.0393643770e-17i	3.0038222842e-17-1.0205783842e-17i	3.7325937245e-17-8.0781204495e-18i	3.8255466700e-17-2.9153888270e-17i	4.4279439831e-17-3.4932005212e-17i	5.2782385815e-17-4.6512341890e-17i	7.1932241256e-17-3.3787889464e-17i	5.3408362437e-17-1.4472843191e-17i	5.1283931956e-17+1.7060758992e-18i	5.8227271204e-17-1.2314545669e-17i	5.4182620169e-17-1.0320894892e-17i	6.3634986161e-17-1.5583728227e-17i	6.5709460520e-17-9.9169475197e-18i	6.9403207652e-17-6.2029785903e-18i	7.4842243965e-17+4.5133209118e-18i	7.4204618412e-17-7.0824779689e-19i	8.9737621253e-17-5.8257605243e-18i	8.8451716972e-17-6.5245033138e-18i	8.1203953087e-17+2.6203879413e-18i	7.2362342909e-17-3.6410992709e-18i	6.9640168723e-17+1.3112169962e-18i	7.6446393052e-17-1.0957221574e-17i	8.7140690746e-17-1.4384682282e-17i	1.0138216273e-16-2.2900704320e-17i	8.9743107024e-17-1.4177194335e-17i	1.0136397532e-16-8.3368936283e-18i	1.1555246874e-16+7.6745100518e-18i	1.1049308773e-16+3.3832792099e-18i	8.8942225968e-17+1.2888373746e-17i	6.7546315560e-17+1.4977343674e-17i	3.2051541469e-17+4.7981591197e-17i	-6.1990489036e-17+1.2597318389e-16i	-2.4951762695e-16+3.2016505257e-16i	-7.0533124427e-16+7.9834694677e-16i	-1.8261681329e-15+2.0473384551e-15i	-4.5936309286e-15+5.1682367356e-15i	-1.1452043614e-14+1.2816901560e-14i	-2.8197254883e-14+3.1280928904e-14i	-6.8657856763e-14+7.5212569074e-14i	-1.6513467476e-13+1.7815132309e-13i
	6.4453		1.2848077055e-17+5.8569804444e-18i	1.7405370331e-17+1.6516620930e-17i	1.4314442987e-17-1.4806989790e-19i	2.3493042962e-17+8.0509055242e-18i	2.9518672253e-17+1.5874574552e-17i	3.1987774211e-17+1.3142376300e-17i	3.8828177334e-17+1.2889189850e-17i	3.8363138479e-17+1.2937377028e-17i	3.0768669795e-17-7.2138055199e-18i	3.7106397733e-17-6.2783270046e-18i	3.3968721017e-17-3.2553461040e-17i	3.7506476497e-17-3.6011348735e-17i	5.4922445074e-17-4.7111603315e-17i	7.2184962504e-17-3.5518072316e-17i	5.7098993727e-17-1.9106826039e-17i	4.7351768641e-17+4.3221747956e-18i	5.8909462208e-17-8.9496703846e-18i	4.9253926721e-17-8.2358009591e-18i	6.0593474244e-17-1.0012514439e-17i	6.1341196154e-17-4.8277966135e-18i	6.9740526142e-17+2.5295228517e-18i	7.8077440398e-17+7.1242235705e-18i	7.7586637767e-17-2.7285740797e-18i	9.0913878116e-17+2.6965719875e-18i	8.8623219259e-17-5.5551436283e-18i	7.9869965887e-17+6.1781196008e-18i	6.7784527312e-17+1.0360393833e-17i	5.9297295755e-17+1.0297113944e-17i	7.6107316039e-17-4.2394356831e-18i	8.2569319706e-17-9.3780856566e-18i	1.0169694630e-16-2.2631525327e-17i	9.1852021893e-17-1.2994834157e-17i	1.0643764749e-16-5.5524580986e-18i	1.2001556542e-16+1.7467777553e-17i	1.1110623103e-16+1.5828777480e-17i	8.0904501392e-17+2.4578117588e-17i	4.9462543661e-17+3.1381383124e-17i	-8.5245521675e-18+9.3599475689e-17i	-1.5468442797e-16+2.3163122388e-16i	-4.8244759385e-16+5.8997366756e-16i	-1.2835987069e-15+1.4889719257e-15i	-3.2818475762e-15+3.8096668666e-15i	-8.2182794696e-15+9.5847907121e-15i	-2.0450020850e-14+2.3707614550e-14i	-5.0324886411e-14+5.7734721997e-14i	-1.2242078998e-13+1.3851128888e-13i	-2.9408142216e-13+3.2721027880e-13i
	6.3281		1.7075161775e-17+3.4074485013e-18i	2.4567506732e-17+1.5100874472e-17i	2.1881828297e-17+4.0121292614e-18i	2.8628608818e-17+1.1528208357e-17i	3.8495891430e-17+1.8629863163e-17i	4.1514736650e-17+1.7492836273e-17i	4.9596105412e-17+1.6920052358e-17i	5.0731919451e-17+8.8242063573e-18i	4.2460977020e-17-8.0923918739e-18i	5.3189047805e-17+9.2130423527e-19i	5.0355444848e-17-2.4260176394e-17i	5.5697780738e-17-3.5856609764e-17i	6.6053023480e-17-5.8973781944e-17i	9.0511690519e-17-3.3352530610e-17i	7.5957684301e-17-7.3808728774e-18i	6.3311897272e-17+5.0492348725e-18i	6.8055493253e-17-6.9780561523e-18i	6.5789558176e-17-5.9001990964e-18i	7.7013042874e-17-1.3336241858e-17i	8.1937171955e-17-6.9961810680e-18i	8.3093082933e-17+6.0378825957e-18i	9.3852792459e-17+1.0760664814e-17i	9.4945489309e-17+1.2812101728e-18i	1.0947168378e-16-6.1705216125e-18i	9.6318267680e-17-9.3505795038e-18i	9.6211656853e-17+6.8278722898e-18i	8.2613209656e-17+1.5763739059e-18i	7.2877307921e-17-1.4842468084e-19i	8.0021520611e-17-1.0171836725e-17i	9.7236513716e-17-2.1830564689e-17i	1.2506849366e-16-2.9320843401e-17i	1.0893610169e-16-2.1099536575e-17i	1.1600038738e-16-6.0065024683e-18i	1.3982135380e-16+1.7961221070e-17i	1.2492428911e-16+7.9404241902e-18i	9.1832822254e-17+2.1433945350e-17i	3.4084386438e-17+5.4066698594e-17i	-5.9932130665e-17+1.5995848580e-16i	-2.9877139864e-16+4.1467336964e-16i	-8.6138293410e-16+1.0644892800e-15i	-2.2744002327e-15+2.7365838870e-15i	-5.7811098431e-15+6.9968461162e-15i	-1.4498309062e-14+1.7548192836e-14i	-3.6070187884e-14+4.3326587290e-14i	-8.8749688784e-14+1.0529430486e-13i	-2.1569634453e-13+2.5194109900e-13i	-5.1742211845e-13+5.9344871028e-13i
	6.2109		9.4056066981e-18+2.0279788693e-17i	1.9409282751e-17+1.9697229546e-17i	1.9173680722e-17+1.0786545938e-17i	2.4264399207e-17+1.5083699867e-17i	3.0489603506e-17+3.3772336472e-17i	3.3225123827e-17+2.1774050920e-17i	4.6664461799e-17+3.5456975692e-17i	4.2291424764e-17+1.6753876765e-17i	3.7982575208e-17+3.6408471788e-18i	4.5351394537e-17+9.7156219803e-18i	4.0186911579e-17-1.6231858806e-17i	4.8716420398e-17-3.9324740129e-17i	5.9015479128e-17-5.2562868355e-17i	8.5073500329e-17-3.8701761909e-17i	6.6633764160e-17-2.6740106800e-18i	5.7255054675e-17+4.4766622330e-18i	6.8013873459e-17-5.7086216314e-18i	6.4437851980e-17-1.0199949699e-17i	7.9123245157e-17-1.1344238930e-17i	8.1182468506e-17-2.0123005292e-17i	7.9588323303e-17+4.2100749394e-18i	8.9531694204e-17+1.5549002411e-17i	9.6074340514e-17+1.1168208413e-17i	1.0869054874e-16-1.8098385545e-18i	1.0180601280e-16-6.6782775319e-18i	1.0112482478e-16+1.1019571859e-17i	8.0888425737e-17+1.3410994465e-17i	7.1652358759e-17+2.4981047226e-18i	7.9403190136e-17-3.6436308912e-18i	1.0715761980e-16-1.8713836423e-17i	1.3008575877e-16-2.1276486153e-17i	1.1780093633e-16-1.3820667191e-17i	1.2864677372e-16-1.0360713197e-18i	1.5191187471e-16+2.5759989837e-17i	1.2843513886e-16+2.4933991580e-17i	8.2391717240e-17+4.6321654583e-17i	-7.6890394324e-18+1.0324644704e-16i	-1.6442641154e-16+2.9193079236e-16i	-5.5669556448e-16+7.6048074313e-16i	-1.5255024866e-15+1.9506088281e-15i	-3.9646421385e-15+4.9901739509e-15i	-1.0069141455e-14+1.2698558735e-14i	-2.5291185992e-14+3.1791119248e-14i	-6.2920514218e-14+7.8273249253e-14i	-1.5470409680e-13+1.8968812766e-13i	-3.7556538233e-13+4.5255193047e-13i	-8.9932987641e-13+1.0627381814e-12i
	6.0938		1.2230908941e-17+1.4539839087e-17i	1.9578813279e-17+1.7593529456e-17i	1.8779704813e-17+8.0127280052e-18i	2.2639892117e-17+2.2642198900e-17i	2.8680592856e-17+3.1678588950e-17i	3.1850878797e-17+1.9666132209e-17i	4.1794181822e-17+3.0443489715e-17i	4.1482941639e-17+1.4820985871e-17i	3.4869113356e-17-4.4621126460e-18i	4.3579757247e-17+1.8052253690e-18i	3.7843087209e-17-1.9881535418e-17i	4.4135860885e-17-4.1425449268e-17i	5.1888169929e-17-5.7480296482e-17i	8.8407537782e-17-3.5621580444e-17i	6.5947992273e-17+1.2857631453e-18i	5.5441284682e-17+6.0875105880e-18i	5.8495949123e-17-5.4662508219e-18i	6.1239781730e-17-1.2354039007e-17i	7.4122079081e-17-5.8437809249e-18i	7.7398510349e-17-2.0566522587e-17i	7.6308196397e-17+5.4044190943e-18i	9.3359053881e-17+1.3699601151e-17i	9.3718417334e-17+7.0687484595e-18i	1.1233085205e-16-1.6614771202e-18i	9.8842206325e-17-7.4512240862e-18i	1.0226765319e-16+5.6435492233e-18i	7.7447220925e-17+1.7262779250e-17i	7.3842775166e-17+5.4649949770e-18i	8.3233731490e-17-1.9862175692e-18i	1.1568037917e-16-1.3245385745e-17i	1.3901915546e-16-2.4021415545e-17i	1.2934352822e-16-1.7624161618e-17i	1.2579653261e-16+1.8194673573e-18i	1.6310920516e-16+3.4927988962e-17i	1.3581755404e-16+3.7991442837e-17i	7.2022014732e-17+8.0586656508e-17i	-6.4201975437e-17+1.9258372016e-16i	-3.2234261041e-16+5.1730680658e-16i	-9.9396145186e-16+1.3601920398e-15i	-2.6468849262e-15+3.5083929958e-15i	-6.8381711788e-15+8.9892775330e-15i	-1.7348098933e-14+2.2797994857e-14i	-4.3624268430e-14+5.6885414002e-14i	-1.0849935091e-13+1.3966925937e-13i	-2.6653018238e-13+3.3748593515e-13i	-6.4604975124e-13+8.0268608268e-13i	-1.5439067037e-12+1.8789373755e-12i
	5.9766		1.8067720770e-17+2.1568904839e-17i	2.4116599131e-17+3.0977526302e-17i	2.2900447025e-17+2.5054350114e-17i	2.5670031706e-17+2.5029627917e-17i	3.2005723669e-17+4.2377359768e-17i	3.4728276321e-17+2.9941799627e-17i	4.6473358471e-17+4.2555867752e-17i	4.8528357620e-17+3.1024681601e-17i	4.2079634521e-17+8.7090513388e-18i	4.5791617087e-17+1.9902235814e-17i	4.6401566772e-17-1.2826053405e-17i	5.1036719948e-17-1.8524171019e-17i	5.9256292040e-17-4.6865883727e-17i	8.5630424057e-17-2.0151675349e-17i	6.9416467850e-17+1.3292106234e-17i	5.4373340983e-17+2.3669706454e-17i	6.4201478702e-17+1.5552874137e-18i	5.9025319127e-17+6.4655482908e-18i	7.9533286472e-17+9.3967483828e-18i	7.8102681178e-17+5.3452044754e-18i	7.7278077132e-17+2.1708410960e-17i	8.4882459285e-17+3.0830526913e-17i	9.6150766512e-17+2.2314234238e-17i	1.0849043804e-16+1.7023503474e-17i	1.0222484133e-16-1.2098710555e-18i	9.7626627186e-17+1.6134609436e-17i	7.5084786742e-17+2.6887739320e-17i	6.6987502386e-17+2.5655229613e-17i	7.5698721744e-17+1.0552232488e-17i	9.9570764012e-17+3.9295202853e-18i	1.3829224170e-16-1.1559061839e-17i	1.2497958576e-16-1.4613983757e-18i	1.3253190608e-16+1.3906233810e-17i	1.5138568419e-16+6.1281069216e-17i	1.1761827374e-16+7.0210308513e-17i	2.2216399003e-17+1.5089464075e-16i	-1.8389265734e-16+3.5420125179e-16i	-6.2591595284e-16+9.3641708273e-16i	-1.7396971123e-15+2.4196095598e-15i	-4.5405311851e-15+6.2488358206e-15i	-1.1654760928e-14+1.5986843668e-14i	-2.9596970524e-14+4.0419004161e-14i	-7.4410916866e-14+1.0054368596e-13i	-1.8495228796e-13+2.4612428760e-13i	-4.5376037844e-13+5.9290346275e-13i	-1.0978742000e-12+1.4056943907e-12i	-2.6176197126e-12+3.2796934955e-12i
	5.8594		1.5788163459e-17+2.7147124998e-17i	2.3818592892e-17+3.4850043477e-17i	2.6718998621e-17+2.7782933051e-17i	2.8847965956e-17+3.5787947976e-17i	3.5900330786e-17+5.1157788711e-17i	3.6274753221e-17+4.9050646218e-17i	5.0357986859e-17+5.3364531940e-17i	5.4280148560e-17+3.3674207314e-17i	4.6370133338e-17+2.3682724156e-17i	5.0417835622e-17+2.3341283685e-17i	4.8881745522e-17-1.6163608273e-17i	6.0430010523e-17-2.1490740390e-17i	6.7947296072e-17-4.8343525766e-17i	9.1818455183e-17-1.0182172416e-17i	7.5383183252e-17+1.4787871193e-17i	6.3818950598e-17+2.6987276323e-17i	7.2671313745e-17+7.5082641314e-19i	7.0446552992e-17+1.1220819586e-17i	8.6340199242e-17+1.3395331411e-17i	8.8259223798e-17+2.7844568304e-18i	8.7934310885e-17+2.9480964462e-17i	9.5792727725e-17+4.1051326954e-17i	1.0177384940e-16+2.9835398013e-17i	1.1954587254e-16+1.8858380854e-17i	1.1103644545e-16-2.8526561377e-18i	1.0104005023e-16+2.6792629595e-17i	7.1993280855e-17+2.8909128978e-17i	5.9561326954e-17+1.7595326724e-17i	7.9640161165e-17+9.4349497174e-18i	1.1183049777e-16+7.3787873416e-18i	1.4248550139e-16-9.1846501246e-18i	1.3364867786e-16-3.1955432059e-18i	1.3652589693e-16+2.1867865593e-17i	1.5308191804e-16+7.9688407929e-17i	9.8790939430e-17+1.1020378628e-16i	-4.7212713219e-17+2.4468053755e-16i	-3.5965742530e-16+6.1156418333e-16i	-1.0901362677e-15+1.6307529041e-15i	-2.9424225242e-15+4.2475531169e-15i	-7.6480826549e-15+1.0984769446e-14i	-1.9632371537e-14+2.8065802528e-14i	-4.9905274010e-14+7.0757134503e-14i	-1.2545364840e-13+1.7549986649e-13i	-3.1154780553e-13+4.2828758610e-13i	-7.6319254459e-13+1.0285155585e-12i	-1.8427115139e-12+2.4305369416e-12i	-4.3824518043e-12+5.6519437426e-12i
	5.7422		1.1571664375e-17+2.7294508544e-17i	2.5034784162e-17+4.1164533255e-17i	2.1318728014e-17+2.7890498650e-17i	2.4733281423e-17+2.9365664426e-17i	3.6332048643e-17+5.2003050472e-17i	3.7757920655e-17+4.6189901071e-17i	5.5475888244e-17+5.7557022065e-17i	4.7213290373e-17+3.6672259359e-17i	4.6075601377e-17+1.6368640840e-17i	5.4831531737e-17+2.2757994370e-17i	4.7617248108e-17-1.1135878186e-17i	5.3241658907e-17-2.6369954275e-17i	7.4810329639e-17-4.2129611730e-17i	1.0092638659e-16-1.0473600240e-17i	7.7698507723e-17+1.9027771188e-17i	5.7779394582e-17+3.2578964925e-17i	7.6825287971e-17+5.9011569443e-18i	7.3225654694e-17+9.2097666740e-18i	8.8874639404e-17+2.4253219061e-18i	8.7278575723e-17+4.0967014076e-18i	1.0020599424e-16+1.8172230247e-17i	1.1096361146e-16+3.7938635956e-17i	1.1328800752e-16+2.5592361486e-17i	1.2150127194e-16+2.2743380126e-17i	1.1951533223e-16-3.2026184475e-18i	1.0472786587e-16+2.6743962879e-17i	8.0063701626e-17+2.0032882930e-17i	5.9552019279e-17+2.1260382756e-17i	8.8302594776e-17+2.9088387108e-18i	1.1915916530e-16+2.8038853650e-19i	1.5671682232e-16-1.9810696454e-17i	1.4174604430e-16-1.0980936278e-17i	1.3788060648e-16+2.7279960775e-17i	1.5462123912e-16+9.8360070111e-17i	7.5603357613e-17+1.5520880855e-16i	-1.4435566484e-16+3.9752012401e-16i	-6.4147936701e-16+1.0519282102e-15i	-1.8217519055e-15+2.8132211136e-15i	-4.8891213692e-15+7.3687640473e-15i	-1.2721027419e-14+1.9072330963e-14i	-3.2706402495e-14+4.8662612361e-14i	-8.3181234847e-14+1.2233238792e-13i	-2.0904785862e-13+3.0249679054e-13i	-5.1853889057e-13+7.3592877980e-13i	-1.2679911332e-12+1.7616657645e-12i	-3.0544758143e-12+4.1494258400e-12i	-7.2446587306e-12+9.6166202496e-12i
	5.625		3.8797190374e-18+2.8244150286e-17i	1.4799243889e-17+3.3280331775e-17i	1.3985006024e-17+1.9711850215e-17i	2.0748888821e-17+3.6298371736e-17i	3.0433764980e-17+4.9349050278e-17i	3.3074438739e-17+3.5679551936e-17i	4.3935351056e-17+5.4586321191e-17i	3.9938708971e-17+3.8552074571e-17i	3.9865181063e-17+1.4643199893e-17i	4.5768083073e-17+9.7837914242e-18i	4.1451945502e-17-1.8944904278e-17i	4.5509527391e-17-4.1174704519e-17i	6.8484912132e-17-5.9117506039e-17i	9.4725184295e-17-2.5589092940e-17i	7.2231270887e-17+1.2705106203e-17i	5.0610491333e-17+2.8749769018e-17i	8.1562122330e-17-1.0609139572e-21i	7.3303879801e-17+7.5666191620e-18i	9.2367319429e-17+2.5767303651e-18i	8.6251126164e-17+3.7117638704e-18i	9.4988738578e-17+1.7853346317e-17i	1.0580595260e-16+3.1827637398e-17i	1.1399571946e-16+2.4338186797e-17i	1.1477590741e-16+1.9123585390e-17i	1.2109500309e-16+5.6416621419e-18i	1.0933165006e-16+2.5282651274e-17i	8.2331287988e-17+2.2568804381e-17i	6.1606076952e-17+2.1562311170e-17i	8.4950421863e-17+6.7465768103e-18i	1.2454097274e-16-2.2555375559e-18i	1.6757043639e-16-2.5459345302e-17i	1.4368712505e-16-3.9983742398e-18i	1.4570369825e-16+3.1793377336e-17i	1.4204160317e-16+1.3571346394e-16i	2.4640944881e-17+2.6403746867e-16i	-3.0898806201e-16+6.7341952214e-16i	-1.0863978135e-15+1.8109929085e-15i	-3.0214370162e-15+4.8376973835e-15i	-8.0381375835e-15+1.2675450970e-14i	-2.0948378898e-14+3.2758939250e-14i	-5.3891679775e-14+8.3367404900e-14i	-1.3709093072e-13+2.0890288162e-13i	-3.4428010912e-13+5.1493558767e-13i	-8.5269461461e-13+1.2487609460e-12i	-2.0807672511e-12+2.9795502245e-12i	-4.9997638856e-12+6.9947740812e-12i	-1.1824381405e-11+1.6156034677e-11i
	5.5078		1.7180617317e-17+2.2706636355e-17i	2.4084659732e-17+2.7326107897e-17i	2.3449608915e-17+2.7289976972e-17i	3.2337780255e-17+2.8698271972e-17i	3.5805847769e-17+4.4046071954e-17i	3.8169230717e-17+3.6013783700e-17i	4.7097351245e-17+4.8591008107e-17i	5.0310999253e-17+3.8466602944e-17i	4.2957336791e-17+1.3802540800e-17i	5.1798382766e-17+1.8360771061e-17i	4.8275131335e-17-1.6721949014e-17i	5.5368552662e-17-4.4957982197e-17i	6.5970390819e-17-5.9268958970e-17i	9.7991306858e-17-2.9034278126e-17i	7.1614731688e-17+1.0821047214e-17i	6.5413327711e-17+2.9380446675e-17i	7.5896965145e-17+7.1234985909e-18i	7.8104970639e-17+7.4315356471e-18i	9.6808085202e-17+1.4339047166e-17i	9.8540907668e-17+2.5592277943e-18i	9.7920282732e-17+2.4024672677e-17i	1.0034488135e-16+4.4218947129e-17i	1.0443456306e-16+2.8959876378e-17i	1.2449679466e-16+1.7463732303e-17i	1.1060805275e-16-5.6374421959e-19i	1.0469447565e-16+3.3468972023e-17i	7.4445061440e-17+3.3871253670e-17i	6.4535429248e-17+2.4069609152e-17i	8.0968993923e-17+1.4391665578e-17i	1.2241708687e-16+3.3029470184e-18i	1.6256276812e-16-9.8709800335e-18i	1.5195489957e-16+7.9554623662e-18i	1.3020084297e-16+6.5657686559e-17i	1.1478843053e-16+2.0625800680e-16i	-6.5415192056e-17+4.4156292951e-16i	-5.6688341144e-16+1.1604405877e-15i	-1.8085615361e-15+3.1003426953e-15i	-4.9454096269e-15+8.2530044239e-15i	-1.3112005906e-14+2.1566415098e-14i	-3.4125976517e-14+5.5595185121e-14i	-8.7844147665e-14+1.4105661725e-13i	-2.2335936533e-13+3.5230520295e-13i	-5.6026048061e-13+8.6562736110e-13i	-1.3850849299e-12+2.0924602781e-12i	-3.3721663067e-12+4.9763197865e-12i	-8.0809186530e-12+1.1643475623e-11i	-1.9053546580e-11+2.6801849512e-11i
	5.3906		2.0374777058e-17+2.6864726240e-17i	2.0654495316e-17+3.8664364111e-17i	2.4244699090e-17+2.5421545077e-17i	3.1745079742e-17+3.2372019303e-17i	4.1872354861e-17+4.4142424301e-17i	3.8899003334e-17+4.5238224046e-17i	5.2646124679e-17+5.4379392301e-17i	5.1443166733e-17+3.9685669210e-17i	4.5902802829e-17+1.6396214037e-17i	5.1395855105e-17+2.3172421412e-17i	5.2237522809e-17-1.9887409775e-17i	5.2873567760e-17-3.6390582464e-17i	6.5478547256e-17-6.0358377791e-17i	9.1803209575e-17-2.4459131384e-17i	7.5076074893e-17+1.8571173709e-17i	6.1324116079e-17+3.8047372354e-17i	7.6357296715e-17+3.3247280739e-18i	7.5309644882e-17+6.4630863219e-18i	1.0728216308e-16+1.1929444507e-17i	1.0653972656e-16+6.4960754805e-18i	9.7465138718e-17+2.8733656078e-17i	9.7766488039e-17+4.3392312131e-17i	1.1277609730e-16+3.3217382180e-17i	1.2556059276e-16+1.8073127003e-17i	1.1274842854e-16+1.7154129477e-18i	8.9775101214e-17+2.9582532574e-17i	7.1313982412e-17+3.8858877421e-17i	5.8084183419e-17+1.9561490822e-17i	8.0647092488e-17+8.0491927668e-18i	1.1243399958e-16+9.6528875887e-18i	1.6312420406e-16-1.0785343132e-17i	1.3822714810e-16+1.3987159043e-17i	1.0136664267e-16+1.0152210584e-16i	3.8592453282e-17+3.0950070951e-16i	-2.2932335279e-16+7.2069251053e-16i	-9.9778414441e-16+1.9405170530e-15i	-2.9599143941e-15+5.2177705986e-15i	-7.9994662105e-15+1.3872764159e-14i	-2.1117644699e-14+3.6227176128e-14i	-5.5007422777e-14+9.3135819461e-14i	-1.4156338486e-13+2.3566090554e-13i	-3.5963500359e-13+5.8673519718e-13i	-9.0073297891e-13+1.4370273014e-12i	-2.2222129939e-12+3.4625045176e-12i	-5.3967132330e-12+8.2076828092e-12i	-1.2895570461e-11+1.9140171482e-11i	-3.0310359384e-11+4.3908263232e-11i
	5.2734		3.7040736087e-18+2.7476454688e-17i	1.0401157942e-17+4.3507069456e-17i	1.6715126679e-17+3.2654555597e-17i	2.5536089530e-17+4.0206032176e-17i	3.4101465438e-17+5.5121618870e-17i	3.5418086547e-17+5.0588809793e-17i	4.8120331176e-17+6.6409680799e-17i	4.8256537987e-17+4.2009201459e-17i	3.5857714027e-17+2.1953149224e-17i	4.6375889642e-17+2.2825976578e-17i	4.7475330612e-17-1.6097915221e-17i	5.0401477279e-17-3.4076983296e-17i	6.4526423127e-17-6.0895744654e-17i	9.3555193549e-17-2.8337259954e-17i	7.6311960108e-17+1.2221693345e-17i	6.5710478654e-17+3.3031145294e-17i	7.5106362161e-17+1.2326945617e-18i	8.3239975297e-17+1.0557509478e-17i	1.0623161793e-16+8.8579064595e-18i	1.0793389871e-16-5.0053522450e-19i	1.0723007930e-16+1.5505389074e-17i	1.0358214818e-16+4.3221006290e-17i	1.1060603554e-16+1.8429731133e-17i	1.3369394129e-16+9.4102783192e-18i	1.0825142480e-16-1.1178350338e-17i	1.0061778706e-16+2.4645903335e-17i	6.8522348454e-17+3.5428524123e-17i	5.0025264232e-17+1.5100800348e-17i	6.9988817971e-17+4.9041184865e-18i	1.1850128751e-16+3.3422289915e-18i	1.6873168089e-16-1.2383002465e-17i	1.4437179688e-16+2.4616480265e-17i	7.8856490613e-17+1.5170117624e-16i	-2.6501599127e-17+4.8323110338e-16i	-4.6499334732e-16+1.2013983282e-15i	-1.6506418642e-15+3.2313340635e-15i	-4.7295903984e-15+8.7010326159e-15i	-1.2728373487e-14+2.3089551949e-14i	-3.3622438055e-14+6.0126147489e-14i	-8.7608273537e-14+1.5414647218e-13i	-2.2543854137e-13+3.8883948923e-13i	-5.7209276932e-13+9.6503979126e-13i	-1.4303760372e-12+2.3560626435e-12i	-3.5209373978e-12+5.6586715689e-12i	-8.5279839365e-12+1.3369778574e-11i	-2.0317238647e-11+3.1074168053e-11i	-4.7600439336e-11+7.1042243209e-11i
	5.1562		7.5331244206e-18+2.2108029378e-17i	1.8477459663e-17+4.0622111815e-17i	2.0231291779e-17+3.1419495682e-17i	2.6029194317e-17+3.8196277483e-17i	3.4188754237e-17+5.3897158500e-17i	3.6416405019e-17+4.9122215804e-17i	4.8819906324e-17+6.7497981052e-17i	5.6160466594e-17+4.5784079336e-17i	3.9519618414e-17+2.1240609164e-17i	5.3088967023e-17+2.3273409245e-17i	5.1271025715e-17-1.9348972626e-17i	5.2571851682e-17-4.2166232378e-17i	7.6064861423e-17-6.5155134660e-17i	1.0358657076e-16-2.2206592485e-17i	8.7386220037e-17+2.1093958420e-17i	7.3009901607e-17+3.2232119436e-17i	9.6125906443e-17+5.4386502878e-18i	9.4912428549e-17+2.7250475011e-18i	1.1596980798e-16-1.8366490614e-19i	1.1536884614e-16-9.3658829895e-18i	1.0675892813e-16+1.9092087513e-17i	1.1819865913e-16+4.0697917306e-17i	1.1609595509e-16+2.7295880684e-17i	1.4124391176e-16+1.6870339944e-17i	1.2032799629e-16-3.1859664811e-18i	1.1328534712e-16+7.1883921789e-18i	7.7261252304e-17+2.0279356210e-17i	5.6439972574e-17+1.6469815007e-17i	8.6235023172e-17+1.3799868341e-17i	1.2581786431e-16+8.8043703279e-19i	1.7275698073e-16-9.2481655388e-18i	1.3573686479e-16+4.6842309160e-17i	4.8583143917e-17+2.5162985403e-16i	-1.4724783305e-16+7.5143073209e-16i	-8.0588572999e-16+1.9683990917e-15i	-2.6350041480e-15+5.3396241570e-15i	-7.4481990178e-15+1.4350294699e-14i	-2.0018726682e-14+3.7936005475e-14i	-5.2922498806e-14+9.8569535059e-14i	-1.3796109959e-13+2.5196855003e-13i	-3.5476136823e-13+6.3365392811e-13i	-8.9905197236e-13+1.5676679412e-12i	-2.2434236397e-12+3.8152621701e-12i	-5.5088174655e-12+9.1339816109e-12i	-1.3305585248e-11+2.1510613043e-11i	-3.1602190497e-11+4.9828818116e-11i	-7.3794965019e-11+1.1353102571e-10i
	5.0391		1.1918108940e-17+2.6098848753e-17i	2.7126955594e-17+4.8767223568e-17i	2.5997612587e-17+3.0066516110e-17i	3.5048036857e-17+3.6665827361e-17i	4.3249455625e-17+5.2021279306e-17i	4.6738890872e-17+4.4841123426e-17i	5.4935451512e-17+6.3083268826e-17i	5.7741661882e-17+4.8677837670e-17i	4.9534279415e-17+2.1066864880e-17i	5.7945903375e-17+3.3457862464e-17i	5.2098415713e-17-1.6553459410e-17i	5.5113422536e-17-2.4627992234e-17i	6.8208148278e-17-4.9466747090e-17i	1.0837496365e-16-1.3595869316e-17i	9.3801523086e-17+2.0737558981e-17i	7.3776401905e-17+3.5063826659e-17i	9.8108736995e-17+4.5102774635e-18i	9.3471360957e-17+1.7033681767e-17i	1.2521681008e-16+8.6038868368e-18i	1.1950278715e-16+6.4021873179e-18i	1.0235256747e-16+3.7937422034e-17i	1.1256344980e-16+6.1253627460e-17i	1.2286274573e-16+4.1361851986e-17i	1.2961509360e-16+2.8713584614e-17i	1.1559325357e-16+3.6316697223e-18i	9.8181886970e-17+3.7819240118e-17i	7.1361420763e-17+3.5758330651e-17i	5.0456994084e-17+2.7415910574e-17i	7.2160360605e-17+3.1125206024e-17i	1.1086935499e-16+2.3024680872e-17i	1.7085169885e-16+2.8796163287e-17i	1.0737813679e-16+1.1921599625e-16i	-2.5368079817e-17+4.2192620303e-16i	-3.5581809112e-16+1.2334929382e-15i	-1.3626253154e-15+3.2313223704e-15i	-4.1844003190e-15+8.7401766329e-15i	-1.1621343054e-14+2.3393734197e-14i	-3.1204706377e-14+6.1624368005e-14i	-8.2417252355e-14+1.5962903031e-13i	-2.1477389567e-13+4.0681942423e-13i	-5.5164136404e-13+1.0199195765e-12i	-1.3956073298e-12+2.5154293352e-12i	-3.4748251047e-12+6.1025750547e-12i	-8.5104970999e-12+1.4563416030e-11i	-2.0496085195e-11+3.4185703903e-11i	-4.8527153353e-11+7.8927434526e-11i	-1.1293609723e-10+1.7921706566e-10i
	4.9219		1.5812904931e-17+3.5019598627e-17i	2.9398413808e-17+4.4635047117e-17i	3.0309917746e-17+2.7180801990e-17i	3.3619252353e-17+3.5540266205e-17i	4.3896183627e-17+6.1870161112e-17i	4.1596142684e-17+5.6555268746e-17i	4.9913220105e-17+6.6174755616e-17i	5.0695005550e-17+4.3004386419e-17i	4.7337449797e-17+2.2113995009e-17i	4.7660443031e-17+2.4851585430e-17i	4.3598879569e-17-1.1566956659e-17i	4.9673976423e-17-3.8678746313e-17i	7.2248059993e-17-6.0241647425e-17i	1.0487109218e-16-2.2784463236e-17i	8.0010882234e-17+1.6583588521e-17i	6.7303750599e-17+3.5370842754e-17i	9.8335271245e-17+1.0068068391e-17i	9.8688809451e-17+1.0201240571e-17i	1.1747566896e-16+8.5158750472e-18i	1.1065854732e-16+8.5691042720e-18i	1.0001875060e-16+2.8084486608e-17i	1.0270074944e-16+4.8082198762e-17i	9.7743637062e-17+3.9172871449e-17i	1.2289134483e-16+2.1804916893e-17i	1.0379204921e-16+3.4099437093e-18i	7.4920424884e-17+2.5499233238e-17i	3.4550380201e-17+2.7054397962e-17i	3.3584604504e-17+2.4003785456e-17i	5.9042858686e-17+1.9178326448e-17i	9.3841135372e-17+2.2122735890e-17i	1.4194807300e-16+4.8567407113e-17i	7.0322606364e-17+1.9671882362e-16i	-1.4205282333e-16+6.7303622996e-16i	-6.6104174377e-16+1.9472919527e-15i	-2.2298228502e-15+5.2091392833e-15i	-6.4973669016e-15+1.4088058849e-14i	-1.7912868298e-14+3.7613800393e-14i	-4.8031671822e-14+9.8845587348e-14i	-1.2686301779e-13+2.5534101813e-13i	-3.3031811092e-13+6.4875300808e-13i	-8.4732544189e-13+1.6215495056e-12i	-2.1395419128e-12+3.9869195888e-12i	-5.3145976656e-12+9.6424326842e-12i	-1.2981240179e-11+2.2938311059e-11i	-3.1170071592e-11+5.3670777802e-11i	-7.3562619600e-11+1.2350400030e-10i	-1.7061824382e-10+2.7948032770e-10i
	4.8047		1.0620978670e-17+3.9457772636e-17i	2.0436711647e-17+4.5858951447e-17i	2.6342610345e-17+3.5838677444e-17i	3.3937819534e-17+4.1678177781e-17i	4.0523819304e-17+6.0524911752e-17i	4.7318190446e-17+5.8125292310e-17i	5.5194416043e-17+6.5000443269e-17i	5.6941476636e-17+4.2386430032e-17i	4.7057749877e-17+2.2484239714e-17i	5.9657297006e-17+2.1644697408e-17i	5.2273576620e-17-2.7695514621e-17i	6.7586839669e-17-4.0609365897e-17i	7.7882368617e-17-6.8573977559e-17i	1.1591157323e-16-2.5695481552e-17i	9.7653479386e-17+9.8042795976e-18i	8.7118183567e-17+2.3495503114e-17i	1.0743940660e-16+3.7981847684e-18i	1.1451572329e-16+5.3216222971e-18i	1.3055873563e-16-1.1428599280e-17i	1.3451216431e-16-1.9309784071e-17i	1.1270951407e-16+1.9196049452e-17i	1.1279586728e-16+4.0988171099e-17i	1.1769163064e-16+1.6063250317e-17i	1.4673552537e-16+1.6592760662e-17i	1.1791187317e-16-6.3716176161e-18i	1.0144852194e-16+2.0254909097e-17i	5.8780293711e-17+1.9602925390e-17i	4.9878345517e-17+3.7272631043e-18i	7.3612761286e-17-5.8270491609e-18i	1.0807564266e-16+3.0391465794e-17i	1.4188531560e-16+7.2351389380e-17i	3.5850835773e-17+3.3533466730e-16i	-2.9522432343e-16+1.0711910615e-15i	-1.1045304804e-15+3.0719147643e-15i	-3.4612745606e-15+8.2984887033e-15i	-9.9259469666e-15+2.2435326192e-14i	-2.7255948611e-14+5.9778993360e-14i	-7.3054733402e-14+1.5663813877e-13i	-1.9291123952e-13+4.0341322122e-13i	-5.0186998874e-13+1.0220037406e-12i	-1.2853996888e-12+2.5467762899e-12i	-3.2389876462e-12+6.2427606717e-12i	-8.0257298819e-12+1.5051671343e-11i	-1.9548756945e-11+3.5693923409e-11i	-4.6797146009e-11+8.3247804437e-11i	-1.1008454936e-10+1.9093253092e-10i	-2.5445005207e-10+4.3059673069e-10i
	4.6875		8.0362400458e-18+2.2790046855e-17i	1.7687176265e-17+2.9252197598e-17i	1.6227280721e-17+1.4153720585e-17i	2.0816460869e-17+2.6445652833e-17i	3.4232207818e-17+5.0996093975e-17i	3.6611258224e-17+3.3111203767e-17i	5.5060615982e-17+4.5358775799e-17i	5.8921404037e-17+4.6406349262e-17i	5.4020606136e-17+6.4558402698e-18i	5.2112581848e-17-1.7419519101e-18i	5.1569626653e-17-5.2090628607e-17i	5.5096186258e-17-6.2148849913e-17i	7.7432946399e-17-6.7817847653e-17i	1.1286129815e-16-3.2378633531e-17i	9.8074003848e-17-4.9372942588e-18i	8.3900145578e-17+2.0747040125e-17i	1.1415433554e-16-1.1337164363e-17i	1.1076538289e-16-7.6341607435e-18i	1.3328815908e-16-2.2502839614e-17i	1.2675915570e-16-1.7544515476e-17i	1.1941168685e-16+2.6716851447e-18i	1.1669712722e-16+2.2252586953e-17i	1.2265154180e-16+1.2683511406e-17i	1.4723555182e-16+1.3818264733e-17i	1.2295123054e-16-1.1758936139e-17i	1.0033197235e-16+2.3212693471e-17i	5.5566031973e-17+2.0939714075e-17i	3.1308332589e-17+6.5455927246e-18i	6.0777468396e-17+8.6936054923e-18i	1.0144544964e-16+5.1842433473e-17i	1.1621185931e-16+1.5748258173e-16i	-4.3889496259e-17+5.6081575270e-16i	-5.1526295807e-16+1.7059099702e-15i	-1.7574198108e-15+4.8403386785e-15i	-5.2924123951e-15+1.3113120746e-14i	-1.4975590972e-14+3.5363170706e-14i	-4.0981131555e-14+9.3906086130e-14i	-1.0982801687e-13+2.4522699323e-13i	-2.8987382739e-13+6.2970494659e-13i	-7.5319604702e-13+1.5905431638e-12i	-1.9256809721e-12+3.9517665307e-12i	-4.8416025880e-12+9.6575697032e-12i	-1.1965948434e-11+2.3213893537e-11i	-2.9063104895e-11+5.4878421579e-11i	-6.9358964954e-11+1.2758198908e-10i	-1.6262426439e-10+2.9165205953e-10i	-3.7459526821e-10+6.5550906144e-10i
	4.5703		9.3461291567e-18+2.5817292164e-17i	2.0025752886e-17+3.0221777512e-17i	2.2798120825e-17+1.6302612043e-17i	2.9868558992e-17+2.5314589805e-17i	4.1013391082e-17+6.3179826422e-17i	4.0351968576e-17+3.7329777723e-17i	6.0787901516e-17+5.9283507262e-17i	5.1481547682e-17+5.2311838583e-17i	4.7964245372e-17+2.0338641526e-17i	5.3629598884e-17+1.2841476330e-17i	5.3303156360e-17-2.6625334717e-17i	5.7165846654e-17-5.4356621158e-17i	8.5306679597e-17-7.1477682604e-17i	1.1444149846e-16-2.5725894076e-17i	9.8701015768e-17+1.0462948020e-17i	8.4078553692e-17+3.1172759189e-17i	1.1989284622e-16-6.7861652205e-19i	1.1772498243e-16-3.4685492188e-18i	1.4262341728e-16-1.4130253251e-17i	1.3463773621e-16-1.6141937559e-17i	1.1880435116e-16+2.2095934291e-17i	1.1936336345e-16+3.6045104342e-17i	1.4287249861e-16+2.5930845156e-17i	1.5295221790e-16+9.3952181419e-18i	1.1696587344e-16-8.7976277843e-18i	1.0619974741e-16+2.7437913220e-17i	5.4382903460e-17+2.7780004315e-17i	2.8948161108e-17+2.3017104347e-17i	6.7453639272e-17+4.0353285075e-17i	9.1388545262e-17+1.0329316305e-16i	9.1583080235e-17+2.9251383953e-16i	-1.6368528010e-16+8.9619245245e-16i	-8.5154368852e-16+2.6820534152e-15i	-2.7156212929e-15+7.5443134274e-15i	-7.9420515749e-15+2.0466454028e-14i	-2.2294134508e-14+5.5026313690e-14i	-6.0901912537e-14+1.4567598944e-13i	-1.6315587084e-13+3.7926899634e-13i	-4.3023405257e-13+9.7106946192e-13i	-1.1163281616e-12+2.4456137914e-12i	-2.8485906945e-12+6.0584519957e-12i	-7.1453446874e-12+1.4762094133e-11i	-1.7612868705e-11+3.5376456823e-11i	-4.2654532457e-11+8.3372470149e-11i	-1.0147869928e-10+1.9320898187e-10i	-2.3715239555e-10+4.4022703340e-10i	-5.4438053294e-10+9.8608875542e-10i
	4.4531		3.9797483734e-18+3.4799038032e-17i	2.4677261576e-17+4.0582981096e-17i	2.8034656332e-17+2.8505317497e-17i	2.8750016703e-17+2.8804290253e-17i	4.3570172047e-17+5.5655599421e-17i	4.5312803610e-17+5.3779531915e-17i	6.3608022552e-17+7.1879825003e-17i	5.2234320405e-17+5.3845331159e-17i	4.1818573044e-17+2.0351563785e-17i	4.7401908329e-17+1.3551966804e-17i	4.9196788773e-17-3.3446541988e-17i	5.3695673473e-17-4.9213093440e-17i	7.9572108050e-17-7.0152696738e-17i	1.2154523324e-16-3.1760255171e-17i	1.0388515657e-16+1.7887715818e-17i	7.9443902143e-17+3.5326445729e-17i	1.0325964923e-16+1.9262794538e-18i	1.2016105156e-16+3.2953503898e-18i	1.4151848136e-16-1.3167019908e-17i	1.3125628356e-16-1.2648281085e-17i	1.1854407292e-16+1.8104835593e-17i	1.2218759589e-16+4.8778870209e-17i	1.2813187283e-16+2.4366411226e-17i	1.2988376484e-16+1.8740345899e-17i	1.0715722795e-16-8.2191533227e-18i	8.6936509458e-17+2.5671681111e-17i	4.6148378274e-17+2.0514437410e-17i	1.8515634512e-17+2.9829506445e-17i	4.2067263310e-17+6.4349126343e-17i	6.0647430760e-17+1.5750546339e-16i	2.4577624952e-17+4.6416998437e-16i	-3.3937713369e-16+1.4232423449e-15i	-1.3529499594e-15+4.1617434972e-15i	-4.0754424179e-15+1.1621297102e-14i	-1.1744433256e-14+3.1526468370e-14i	-3.2796929758e-14+8.4557446283e-14i	-8.9424676602e-14+2.2321895211e-13i	-2.3943533578e-13+5.7948749689e-13i	-6.3066042624e-13+1.4795209355e-12i	-1.6337327908e-12+3.7155503025e-12i	-4.1602951310e-12+9.1779106286e-12i	-1.0410454493e-11+2.2297548565e-11i	-2.5592094266e-11+5.3274971923e-11i	-6.1797345813e-11+1.2516908072e-10i	-1.4656273270e-10+2.8915229589e-10i	-3.4138561575e-10+6.5668230734e-10i	-7.8094436350e-10+1.4659651742e-09i
	4.3359		7.5403034659e-18+4.5931153193e-17i	1.8855468635e-17+6.0353214570e-17i	2.3708636700e-17+3.2384886860e-17i	2.2825447146e-17+4.8043451040e-17i	3.4019356292e-17+5.8558421836e-17i	3.5115906448e-17+6.4786144240e-17i	5.4137717826e-17+9.2312575315e-17i	4.6635452363e-17+6.4821239258e-17i	3.6202343455e-17+2.5218618974e-17i	3.7398881365e-17+3.5110237699e-17i	4.8646770355e-17-2.7093170417e-17i	5.5718106583e-17-4.4277691210e-17i	7.8671456894e-17-6.7137448534e-17i	1.1224381090e-16-2.1334192507e-17i	1.0358748309e-16+2.0993583384e-17i	7.5478285963e-17+4.9195261559e-17i	1.1123315111e-16+8.0113851942e-19i	1.1286124078e-16+1.1538529248e-17i	1.4558929491e-16-4.0118659810e-18i	1.3656898822e-16+9.0739825693e-19i	1.0862843056e-16+2.4002384601e-17i	9.9538022748e-17+5.6939794542e-17i	1.1675902102e-16+2.6311170230e-17i	1.1736954601e-16+3.1999782544e-17i	1.1053897882e-16+1.4761775205e-17i	7.9442379951e-17+5.5352523078e-17i	5.3017815312e-17+3.5068221703e-17i	1.8165439743e-17+4.3717752194e-17i	3.2846368079e-17+1.0151519746e-16i	3.0746518077e-17+2.6623032422e-16i	-4.9456957070e-17+7.4348424396e-16i	-5.7120750898e-16+2.2180100362e-15i	-2.0203688599e-15+6.3747629186e-15i	-5.9928933777e-15+1.7718702791e-14i	-1.7087602437e-14+4.7999138524e-14i	-4.7600759871e-14+1.2840198354e-13i	-1.2969102027e-13+3.3796859213e-13i	-3.4698201857e-13+8.7487355745e-13i	-9.1278971378e-13+2.2274401441e-12i	-2.3604958221e-12+5.5781640952e-12i	-5.9981451078e-12+1.3739748904e-11i	-1.4972434186e-11+3.3283994382e-11i	-3.6706780604e-11+7.9289306437e-11i	-8.8376217220e-11+1.8572248661e-10i	-2.0894607832e-10+4.2768813836e-10i	-4.8509739806e-10+9.6814689204e-10i	-1.1058834100e-09+2.1539851602e-09i
	4.2188		5.6553198956e-18+3.4066048039e-17i	1.0777369641e-17+3.8902865597e-17i	1.1256002968e-17+2.6736790472e-17i	2.2399146335e-17+2.7787779764e-17i	3.3252460772e-17+5.6252456133e-17i	3.7322399396e-17+6.2039055841e-17i	4.2135015830e-17+6.5571874462e-17i	4.5114463068e-17+5.4279306693e-17i	3.6492134880e-17+1.8040711195e-17i	3.1965627702e-17+2.8115732554e-17i	4.0455062713e-17-2.0031309745e-17i	4.7801936972e-17-5.9587768731e-17i	7.5735157264e-17-8.4042929200e-17i	1.0719599356e-16-2.1295384699e-17i	9.1958751819e-17+7.3507496418e-18i	8.5299771484e-17+2.3788647578e-17i	1.1169798995e-16-3.4605347320e-18i	1.0713933549e-16+9.8141772237e-19i	1.3466471690e-16-1.6442453312e-17i	1.3018788077e-16-1.6054708620e-17i	1.1112549215e-16+1.3372327801e-17i	1.0209987622e-16+4.8821446113e-17i	1.1221230749e-16+1.8468627159e-17i	1.2807943337e-16+2.7348687854e-17i	1.0604865179e-16+1.0927628022e-17i	7.4567853000e-17+5.4825691487e-17i	4.1654255741e-17+4.0468969540e-17i	-1.2321064479e-18+6.0218379033e-17i	1.5993595050e-17+1.3646596866e-16i	-1.0173049529e-17+4.0963058289e-16i	-1.6380480330e-16+1.1501278817e-15i	-8.8982613350e-16+3.3852664657e-15i	-2.9459624931e-15+9.6345652892e-15i	-8.6416774378e-15+2.6679625742e-14i	-2.4562543320e-14+7.2206947651e-14i	-6.8242262082e-14+1.9263293100e-13i	-1.8573477543e-13+5.0558669048e-13i	-4.9646705306e-13+1.3051676502e-12i	-1.3042644891e-12+3.3139135564e-12i	-3.3666863497e-12+8.2761918300e-12i	-8.5361720433e-12+2.0328472799e-11i	-2.1254735725e-11+4.9104502512e-11i	-5.1966545444e-11+1.1663457278e-10i	-1.2474991882e-10+2.7237303660e-10i	-2.9402911704e-10+6.2527158486e-10i	-6.8040344069e-10+1.4108303958e-09i	-1.5458304818e-09+3.1283423579e-09i
	4.1016		5.6216173350e-18+2.2627137139e-17i	1.6155025168e-17+2.5157613899e-17i	2.0330712551e-17+2.3662856243e-17i	3.0619028007e-17+3.0187832780e-17i	3.6866340425e-17+5.6796740225e-17i	3.6766113784e-17+5.0787546084e-17i	5.7033149645e-17+7.3740542322e-17i	4.1890886074e-17+5.3246133785e-17i	3.9582934161e-17+1.6392433984e-17i	3.9938804096e-17+1.4330431779e-17i	5.1418748028e-17-3.5634102048e-17i	5.2939824297e-17-5.5887437646e-17i	8.4218450291e-17-6.7786279184e-17i	1.0654084751e-16-3.1367571887e-17i	1.0478480582e-16+1.6355657537e-17i	7.8302943797e-17+1.6931263571e-17i	1.1872436511e-16-3.7587687940e-18i	1.1849272581e-16-1.0452517773e-17i	1.5257337742e-16-9.5255312339e-18i	1.2720456739e-16-1.7440414436e-17i	1.1730790942e-16+1.2409158961e-17i	1.1385561892e-16+3.9468942961e-17i	1.1599841431e-16+3.2478385082e-17i	1.1847147596e-16+2.2141072617e-17i	1.0257554150e-16+2.6061503655e-17i	8.1847123948e-17+6.2277769456e-17i	3.8517740061e-17+5.7399076842e-17i	9.2683062416e-19+7.8056469083e-17i	1.1636568800e-17+2.1895214651e-16i	-5.8435331731e-17+6.2393366274e-16i	-3.0924926944e-16+1.7636090094e-15i	-1.3247219068e-15+5.1030011789e-15i	-4.2081567742e-15+1.4420923195e-14i	-1.2285915168e-14+3.9753136421e-14i	-3.4804536111e-14+1.0731670147e-13i	-9.6570713535e-14+2.8553549163e-13i	-2.6260113638e-13+7.4738741104e-13i	-7.0122284820e-13+1.9241976449e-12i	-1.8395160025e-12+4.8726307778e-12i	-4.7393810440e-12+1.2136132049e-11i	-1.1989841081e-11+2.9727641026e-11i	-2.9779711155e-11+7.1606688650e-11i	-7.2611745196e-11+1.6958980699e-10i	-1.7380370846e-10+3.9485242163e-10i	-4.0838660533e-10+9.0362971427e-10i	-9.4198000285e-10+2.0323391093e-09i	-2.1328735198e-09+4.4913769800e-09i
	3.9844		5.3938443835e-18+2.4476176805e-17i	1.5774048078e-17+2.5782012410e-17i	1.8434705826e-17+2.8281854965e-17i	1.8063049619e-17+1.5300336204e-17i	3.9218430794e-17+5.9394402110e-17i	3.6864467262e-17+5.4017016691e-17i	5.4387563842e-17+6.2121662246e-17i	4.0092055401e-17+3.5299833742e-17i	3.0382150538e-17+1.9419780100e-17i	4.1704516671e-17+5.2481421817e-18i	4.5290920669e-17-4.8515334425e-17i	5.1707581819e-17-7.1225242920e-17i	8.9778836813e-17-9.4795783579e-17i	1.1888535806e-16-4.8290613103e-17i	9.0182493903e-17-1.0615804994e-18i	8.0989757927e-17+1.4092553424e-18i	1.1684533899e-16-1.9109791060e-17i	1.1943824513e-16-2.3015116944e-17i	1.4807956448e-16-1.7184932903e-17i	1.4464228253e-16-4.2984671911e-17i	1.0959344747e-16+3.8135753816e-18i	1.1778718920e-16+2.6991957021e-17i	1.2917709218e-16+2.5084684935e-17i	1.1752987807e-16+3.0047013121e-17i	8.4984582004e-17+2.2583826796e-17i	6.9219263076e-17+5.6418526288e-17i	2.3561104682e-17+6.2213310267e-17i	-1.2836293192e-18+1.1330783879e-16i	-4.2049360656e-18+3.1384887584e-16i	-1.0918077361e-16+9.1210681403e-16i	-5.1947057031e-16+2.6400281105e-15i	-1.8976964971e-15+7.5738006083e-15i	-5.9357399110e-15+2.1289014685e-14i	-1.7211978670e-14+5.8493075783e-14i	-4.8674466691e-14+1.5760215339e-13i	-1.3486956178e-13+4.1823089089e-13i	-3.6648585495e-13+1.0918472184e-12i	-9.7754999224e-13+2.8036997017e-12i	-2.5604432901e-12+7.0812772428e-12i	-6.5841042269e-12+1.7590501667e-11i	-1.6619501549e-11+4.2971823222e-11i	-4.1176015206e-11+1.0322138311e-10i	-1.0012893124e-10+2.4376426511e-10i	-2.3897996140e-10+5.6586794497e-10i	-5.5982490110e-10+1.2910167153e-09i	-1.2871616473e-09+2.8943127941e-09i	-2.9047000027e-09+6.3749914828e-09i
	3.8672		1.3553016013e-17+1.5898073760e-17i	2.3980912280e-17+1.7961283117e-17i	2.7377618460e-17+1.7970916622e-17i	3.1203329418e-17+1.2667096482e-17i	4.8209369993e-17+4.0557317251e-17i	5.2827070015e-17+4.1044173247e-17i	5.9154169421e-17+5.9033910199e-17i	5.1745666655e-17+2.0871846980e-17i	4.0592384563e-17+4.7626944481e-18i	5.2324234316e-17+4.2364123218e-18i	6.0071744819e-17-3.5202762172e-17i	5.5899826411e-17-1.0045729809e-16i	8.3173432483e-17-1.0071514562e-16i	1.2975932632e-16-4.5047904006e-17i	1.0860507454e-16-4.7527602072e-18i	8.8840393848e-17+1.4557382807e-18i	1.2591635191e-16-3.6447807383e-17i	1.3170540072e-16-3.0054928771e-17i	1.6525907701e-16-3.5231315315e-17i	1.3896671361e-16-4.4026630152e-17i	1.1434421878e-16-1.0958755865e-17i	1.1414384476e-16+2.5098140049e-17i	1.2854965139e-16+2.1422987491e-17i	1.3153809099e-16+3.3590171747e-17i	1.0865656372e-16+2.2019177127e-17i	7.6363754792e-17+6.2043236321e-17i	2.7251023944e-17+6.5307752308e-17i	-3.9969748521e-17+1.6093982496e-16i	-5.2281422058e-17+4.5161123168e-16i	-2.0819804216e-16+1.3486398585e-15i	-7.5847138787e-16+3.8865042095e-15i	-2.6864680847e-15+1.1104100371e-14i	-8.2413459153e-15+3.1047446091e-14i	-2.3782828150e-14+8.5053250423e-14i	-6.7152553738e-14+2.2869896260e-13i	-1.8590922436e-13+6.0539827576e-13i	-5.0473692920e-13+1.5764430953e-12i	-1.3447280286e-12+4.0378485134e-12i	-3.5165754958e-12+1.0172366678e-11i	-9.0252940158e-12+2.5203544806e-11i	-2.2730999685e-11+6.1406133201e-11i	-5.6179536684e-11+1.4709808877e-10i	-1.3625096666e-10+3.4639834045e-10i	-3.2427309905e-10+8.0175779599e-10i	-7.5735664918e-10+1.8236093205e-09i	-1.7358522483e-09+4.0753293676e-09i	-3.9043263822e-09+8.9465545759e-09i
	3.75		4.9565601249e-18+8.0202129691e-18i	1.4422218269e-17+1.9745983822e-17i	1.1006868488e-17+1.5316117907e-17i	1.4890698875e-17+1.2206348869e-17i	3.4661883224e-17+5.0937446716e-17i	3.4039877593e-17+3.1495880947e-17i	4.7106318874e-17+6.9410033444e-17i	3.6730088911e-17+3.3381511905e-17i	3.0178674503e-17-1.1923982612e-17i	3.2300135834e-17+7.0314735898e-18i	3.6399142890e-17-1.9947816801e-17i	4.7041109484e-17-6.3046486167e-17i	7.5954850662e-17-9.2827974100e-17i	9.6559637413e-17-4.0542806718e-17i	9.5102030739e-17+3.0816871613e-18i	7.6316977225e-17+1.0676086542e-17i	1.1531568809e-16-1.6706934069e-17i	1.2335947737e-16-3.1615226206e-17i	1.4891138067e-16-2.4761735745e-17i	1.4439225740e-16-3.7502057963e-17i	1.0678141225e-16+4.1181105580e-19i	9.6722196454e-17+3.0772707697e-17i	1.1318799515e-16+2.8194837510e-17i	1.3136259230e-16+2.8535112763e-17i	1.0871230407e-16+2.5930187175e-17i	5.3640832083e-17+7.0777170307e-17i	6.1258840362e-18+1.0332753033e-16i	-4.1070411693e-17+2.2695589554e-16i	-9.8888926498e-17+6.7852598361e-16i	-3.4409111099e-16+1.9738671998e-15i	-1.1089712585e-15+5.6626555478e-15i	-3.6978184419e-15+1.6060831049e-14i	-1.1225673141e-14+4.4770659958e-14i	-3.2378182967e-14+1.2226722923e-13i	-9.1365027208e-14+3.2801471678e-13i	-2.5275430196e-13+8.6611532198e-13i	-6.8572141584e-13+2.2498175080e-12i	-1.8248309240e-12+5.7483610089e-12i	-4.7645910596e-12+1.4445547388e-11i	-1.2205042758e-11+3.5699955862e-11i	-3.0672579850e-11+8.6752371882e-11i	-7.5624902971e-11+2.0725377740e-10i	-1.8293485115e-10+4.8669203501e-10i	-4.3417239123e-10+1.1231996588e-09i	-1.0110573255e-09+2.5470009727e-09i	-2.3101727249e-09+5.6739808746e-09i	-5.1792537428e-09+1.2415076624e-08i
	3.6328		8.2699324333e-18+8.5201989393e-18i	9.1649834224e-18+1.8809933173e-17i	1.1158604049e-17+7.9591496285e-18i	1.4111150948e-17+1.0628318299e-17i	2.9889591907e-17+5.3403041110e-17i	2.6989391512e-17+3.2354693188e-17i	5.1137233767e-17+4.9811206046e-17i	3.1066396197e-17+2.6761907401e-17i	2.0101845181e-17-7.5460741612e-18i	1.6736371446e-17-1.0105603266e-17i	2.2605957032e-17-4.6322769668e-17i	3.7700371698e-17-8.4229030742e-17i	6.7617773397e-17-9.5633952424e-17i	8.9900577272e-17-6.0231374105e-17i	8.1864316855e-17-7.0470231143e-18i	6.0974441294e-17+4.9074544580e-18i	1.1160841056e-16-2.6946535655e-17i	9.9735332838e-17-3.1929929566e-17i	1.4771018874e-16-3.9607082178e-17i	1.2501060414e-16-5.1632446373e-17i	9.0647810793e-17+9.3390600802e-18i	8.1748042757e-17+2.9344722278e-17i	1.0921507800e-16+3.5290521442e-17i	1.0657289899e-16+3.0299544387e-17i	8.7181859283e-17+2.4975209310e-17i	3.5289932617e-17+8.5645357603e-17i	-1.5028267468e-17+1.3399714814e-16i	-7.8990016511e-17+3.2749614264e-16i	-1.5991484952e-16+9.6809649038e-16i	-4.9497200335e-16+2.8375019559e-15i	-1.5519705090e-15+8.1254453475e-15i	-5.0206091481e-15+2.2976776447e-14i	-1.5066580193e-14+6.3771522579e-14i	-4.3443731717e-14+1.7370714060e-13i	-1.2255905581e-13+4.6496200363e-13i	-3.3893702905e-13+1.2248010072e-12i	-9.1880227407e-13+3.1739111310e-12i	-2.4423095141e-12+8.0900360386e-12i	-6.3670572568e-12+2.0280674214e-11i	-1.6279744503e-11+4.9995640813e-11i	-4.0826169838e-11+1.2117918413e-10i	-1.0042388078e-10+2.8873003435e-10i	-2.4230870211e-10+6.7614831644e-10i	-5.7353473336e-10+1.5559438889e-09i	-1.3317645924e-09+3.5177288771e-09i	-3.0337638586e-09+7.8119735419e-09i	-6.7798820008e-09+1.7037334968e-08i
	3.5156		7.7964853824e-18+6.8572956557e-18i	1.8241697727e-17+1.3655067326e-17i	1.8831036012e-17-1.1832197571e-18i	2.2414897748e-17+2.6833216867e-18i	3.1689688833e-17+4.4504524503e-17i	3.7487210034e-17+2.9788568710e-17i	4.4237399573e-17+4.9877403714e-17i	2.8921794838e-17+2.1376638885e-17i	1.9863925477e-17+5.3239691118e-18i	2.4560838810e-17-1.4099843221e-17i	3.5135807985e-17-5.2652942426e-17i	4.3754552395e-17-7.5908347028e-17i	7.5526052443e-17-1.0326625408e-16i	1.0327514003e-16-5.1475903418e-17i	8.5793966184e-17-1.3040174862e-18i	6.6252931769e-17-1.4108157593e-18i	1.1654711861e-16-4.2242049687e-17i	1.1627410260e-16-2.4186596996e-17i	1.5524583542e-16-3.4535393906e-17i	1.4762466218e-16-4.6149631882e-17i	1.0350903264e-16+1.0647544488e-18i	9.8527250570e-17+2.6526206573e-17i	1.1380924888e-16+2.1074265772e-17i	1.0618071879e-16+4.3925579889e-17i	7.9592799243e-17+5.3925781089e-17i	5.1233414832e-17+1.1637020553e-16i	-8.6826422189e-18+1.8605890876e-16i	-9.7355895527e-17+4.7609040310e-16i	-2.0922808208e-16+1.3805716889e-15i	-6.5097170373e-16+4.0317999569e-15i	-2.0832983669e-15+1.1525507280e-14i	-6.6604436339e-15+3.2449388011e-14i	-1.9904769465e-14+8.9781753289e-14i	-5.7431971965e-14+2.4393755093e-13i	-1.6204713036e-13+6.5146853620e-13i	-4.4805705020e-13+1.7121454258e-12i	-1.2137696642e-12+4.4265305206e-12i	-3.2228717594e-12+1.1256534170e-11i	-8.3897336191e-12+2.8151561735e-11i	-2.1413413190e-11+6.9229230303e-11i	-5.3591200905e-11+1.6737357657e-10i	-1.3152644183e-10+3.9775075979e-10i	-3.1657937874e-10+9.2891332773e-10i	-7.4736823291e-10+2.1315289600e-09i	-1.7305803617e-09+4.8047401200e-09i	-3.9306620731e-09+1.0637048035e-08i	-8.7570196022e-09+2.3123515674e-08i
	3.3984		-9.7003124676e-18+5.7834745213e-18i	7.0582783192e-19+1.7991647026e-17i	-9.3834192402e-19+6.1743319962e-18i	8.7249880366e-18-1.0163912976e-18i	2.1822827860e-17+4.0070229157e-17i	1.8925268057e-17+2.7898626950e-17i	2.7671956058e-17+5.1706242048e-17i	2.1268404152e-17+3.7527547792e-17i	7.2130623422e-18+2.7291061510e-18i	2.6700711332e-18-1.3880329943e-17i	1.9514684638e-17-5.6821981055e-17i	2.5030989043e-17-7.6137955974e-17i	5.6517143042e-17-9.4878334961e-17i	9.4707344321e-17-4.7137610684e-17i	7.6814818116e-17-1.4293098538e-17i	6.0626415640e-17-5.1047770151e-18i	1.1400680205e-16-4.1788626872e-17i	1.1484452033e-16-4.2177159737e-17i	1.4147334707e-16-5.0489004176e-17i	1.2287735939e-16-5.1889436138e-17i	1.0351671171e-16-2.2176833996e-17i	1.0139023862e-16+1.5800797949e-17i	1.0905763831e-16+8.6230871895e-18i	1.1710553483e-16+3.2145721838e-17i	9.2957987565e-17+4.7281943275e-17i	4.0615848831e-17+1.3719405676e-16i	-1.4625871839e-17+2.4519449063e-16i	-1.1930203120e-16+6.6512959932e-16i	-2.8603538559e-16+1.9437818149e-15i	-8.6362122799e-16+5.6687269794e-15i	-2.7518208746e-15+1.6127025450e-14i	-8.6810403327e-15+4.5282419670e-14i	-2.5914777867e-14+1.2491602486e-13i	-7.4817310914e-14+3.3859639086e-13i	-2.1113822400e-13+9.0230787679e-13i	-5.8367266557e-13+2.3661050150e-12i	-1.5802617817e-12+6.1035849985e-12i	-4.1918836385e-12+1.5486030240e-11i	-1.0897424632e-11+3.8639192982e-11i	-2.7767513187e-11+9.4792449269e-11i	-6.9359775301e-11+2.2860838605e-10i	-1.6986118904e-10+5.4186917187e-10i	-4.0789234018e-10+1.2620879607e-09i	-9.6050911781e-10+2.8879234553e-09i	-2.2181399667e-09+6.4906742920e-09i	-5.0236765554e-09+1.4325457887e-08i	-1.1158350409e-08+3.1041824779e-08i
	3.2812		-1.2676427776e-17-3.2165923956e-18i	-7.4355404150e-18+3.0546219764e-18i	-3.3893370742e-18-1.9502614055e-17i	2.1329521525e-18-5.9176370521e-18i	2.0302887400e-17+4.5494787114e-17i	1.3009172449e-17+1.9324018158e-17i	2.0934816642e-17+3.9997693952e-17i	1.4561717734e-17+1.6465945746e-17i	3.5009570560e-18-1.1671871998e-17i	2.8594920712e-19-1.1706401241e-17i	4.2123314335e-18-6.9567973363e-17i	3.2914365585e-17-9.5640319150e-17i	6.3182887677e-17-1.1584247362e-16i	9.7336192126e-17-6.4978625966e-17i	7.5361066216e-17-2.0082820666e-17i	5.4509710631e-17-6.9325406062e-18i	1.2082274781e-16-6.2162599074e-17i	1.1575112771e-16-5.9685968958e-17i	1.4499879883e-16-6.7510716235e-17i	1.5235470302e-16-6.7816353362e-17i	1.0046832400e-16-1.5877362880e-17i	8.9557849387e-17+1.2331019984e-17i	1.1197158275e-16+1.2176447397e-17i	1.1563795994e-16+3.3804289729e-17i	9.6111279216e-17+5.3912197705e-17i	2.6161363995e-17+1.6613814386e-16i	-2.0898455742e-17+3.3040834596e-16i	-1.3601803124e-16+9.1023685480e-16i	-3.5677044878e-16+2.6981732332e-15i	-1.1262784422e-15+7.8631275923e-15i	-3.5416476197e-15+2.2324726625e-14i	-1.1129281223e-14+6.2460699609e-14i	-3.3186421462e-14+1.7180073540e-13i	-9.5917200692e-14+4.6460637255e-13i	-2.7087520337e-13+1.2355116344e-12i	-7.4886212352e-13+3.2328763173e-12i	-2.0267716018e-12+8.3214065488e-12i	-5.3718541186e-12+2.1066427161e-11i	-1.3947957330e-11+5.2443597388e-11i	-3.5486187181e-11+1.2835661346e-10i	-8.8481173158e-11+3.0880009101e-10i	-2.1625149779e-10+7.3009019541e-10i	-5.1813703413e-10+1.6959790596e-09i	-1.2171783148e-09+3.8700242412e-09i	-2.8036204964e-09+8.6728119007e-09i	-6.3322160101e-09+1.9083689257e-08i	-1.4023766738e-08+4.1221419481e-08i
	3.1641		-7.7817422142e-18+6.7176065872e-19i	6.5642954016e-18+8.8233025000e-18i	-3.2293658568e-18-8.0268557820e-18i	1.1997189201e-17+3.7495033400e-19i	3.0277792025e-17+3.9460848697e-17i	2.2581369614e-17+3.1576489850e-17i	3.5156513851e-17+3.7109845279e-17i	1.9132230796e-17+2.1831238586e-17i	1.6165585166e-17-3.2119060840e-19i	1.5098820931e-17+1.5512411798e-18i	2.2253281275e-17-6.0012839526e-17i	3.4249928528e-17-1.0190163818e-16i	7.2324747516e-17-1.0695296150e-16i	1.0256763781e-16-6.2196270805e-17i	8.2551980564e-17-1.1744936323e-17i	7.2056479492e-17-4.8916532635e-18i	1.3443027658e-16-4.9189196609e-17i	1.3394463021e-16-5.3319985280e-17i	1.6565976407e-16-5.6733722039e-17i	1.5319040022e-16-5.7691113702e-17i	1.0901652471e-16-1.1652557512e-17i	9.6575670661e-17+2.4437569176e-17i	1.0936119823e-16+2.9742947024e-17i	1.2725125721e-16+4.6135746833e-17i	9.2866770523e-17+7.8008441039e-17i	3.3401419392e-17+2.1836504160e-16i	-2.4858518478e-17+4.5453532985e-16i	-1.4680832448e-16+1.2690039382e-15i	-4.4321003316e-16+3.7284214211e-15i	-1.4097746191e-15+1.0773774380e-14i	-4.4709109102e-15+3.0515078511e-14i	-1.3969500000e-14+8.5132534734e-14i	-4.1782357693e-14+2.3358509913e-13i	-1.2095106757e-13+6.3026830004e-13i	-3.4198224415e-13+1.6726254021e-12i	-9.4581240603e-13+4.3675426726e-12i	-2.5593733919e-12+1.1218357977e-11i	-6.7792296529e-12+2.8339260254e-11i	-1.7584139652e-11+7.0392666654e-11i	-4.4676614745e-11+1.7189174555e-10i	-1.1121484988e-10+4.1254894306e-10i	-2.7130540047e-10+9.7295084819e-10i	-6.4869352062e-10+2.2542523118e-09i	-1.5204095800e-09+5.1299282259e-09i	-3.4934758591e-09+1.1463513584e-08i	-7.8695469221e-09+2.5149060682e-08i	-1.7379549959e-08+5.4152931280e-08i
	3.0469		-5.0897223941e-18+8.3187902275e-18i	1.0942488316e-17+2.4400956899e-17i	9.3746450797e-18-2.1748210333e-18i	9.1961699207e-18-5.0758849162e-18i	2.6854554738e-17+4.2506500386e-17i	2.3136472167e-17+3.4593810998e-17i	2.8390885492e-17+2.5839001914e-17i	1.1382685132e-17+1.1003702997e-17i	4.1671491673e-18+1.8980081065e-18i	9.0288726878e-18-8.4933052997e-18i	3.0941633480e-17-7.2517911624e-17i	2.9318928664e-17-9.5431012922e-17i	7.2977252387e-17-1.0543266099e-16i	9.5271965906e-17-4.5001968743e-17i	8.0380131910e-17-2.1980950235e-17i	5.8274781574e-17-2.6255019715e-17i	1.1400048828e-16-4.5045042611e-17i	1.2388028821e-16-5.4895384583e-17i	1.6333137008e-16-7.4602485194e-17i	1.5197263501e-16-7.8027504685e-17i	1.0571502747e-16-2.9382313041e-17i	7.7968164162e-17+7.1709892276e-18i	1.1561514983e-16+7.4230977144e-18i	1.2115304740e-16+3.8049752322e-17i	7.8992123564e-17+9.7536617921e-17i	2.4261121756e-17+2.6271958586e-16i	-4.6547798824e-17+5.9789767265e-16i	-1.9229966256e-16+1.7162507630e-15i	-5.5352186816e-16+5.0566124708e-15i	-1.7490407303e-15+1.4560609292e-14i	-5.5228324509e-15+4.1187744727e-14i	-1.7251399236e-14+1.1465815073e-13i	-5.1672139758e-14+3.1392446682e-13i	-1.4994512664e-13+8.4528946213e-13i	-4.2455151474e-13+2.2388742881e-12i	-1.1750447740e-12+5.8345003019e-12i	-3.1800967422e-12+1.4955884927e-11i	-8.4203063610e-12+3.7701912168e-11i	-2.1823466530e-11+9.3446600520e-11i	-5.5384268402e-11+2.2767500431e-10i	-1.3767170674e-10+5.4515294253e-10i	-3.3527883615e-10+1.2825391139e-09i	-8.0012047556e-10+2.9639437405e-09i	-1.8713514556e-09+6.7268863574e-09i	-4.2899070602e-09+1.4989959320e-08i	-9.6395110194e-09+3.2788814717e-08i	-2.1231479012e-08+7.0385813351e-08i
	2.9297		-5.0755136305e-18-1.9768469045e-18i	1.2224844918e-17-1.8927420555e-17i	4.1906131291e-18-2.0250008677e-17i	1.9132749025e-17-4.2756254251e-18i	3.0399906218e-17+3.1931929248e-17i	3.3234568845e-17+1.9767289703e-18i	2.6285647438e-17+3.3925073944e-17i	2.1949151909e-17+8.1434193298e-18i	5.2457217314e-18-8.4702082522e-18i	1.4015538445e-17-1.0426297958e-17i	1.2038600486e-17-6.3519325584e-17i	3.9153662285e-17-1.0612320806e-16i	7.6549377019e-17-1.0726698341e-16i	1.0111772858e-16-5.1119740313e-17i	5.7661279961e-17-2.0464725343e-17i	6.9031959157e-17-3.0217247583e-17i	1.2007622833e-16-5.0635692087e-17i	1.3446704226e-16-7.2463693614e-17i	1.6776275080e-16-7.5747394421e-17i	1.6488917894e-16-7.8498234754e-17i	1.1147746241e-16-4.1645235585e-17i	1.0256264088e-16-5.8550700586e-19i	1.0106205859e-16+1.5824678505e-17i	1.1501873309e-16+5.3795975648e-17i	7.2865127508e-17+1.2050037281e-16i	2.5363395297e-17+3.2679235093e-16i	-4.5743081011e-17+7.9646898587e-16i	-2.1678564195e-16+2.3048985368e-15i	-6.4571636269e-16+6.7678669846e-15i	-2.0833033738e-15+1.9482380263e-14i	-6.6837695878e-15+5.4970221139e-14i	-2.0873040413e-14+1.5267209279e-13i	-6.2685854092e-14+4.1710564406e-13i	-1.8244131461e-13+1.1209516699e-12i	-5.1771412753e-13+2.9633948791e-12i	-1.4346917700e-12+7.7077012070e-12i	-3.8848603197e-12+1.9718640307e-11i	-1.0286058082e-11+4.9607336205e-11i	-2.6645867789e-11+1.2269619378e-10i	-6.7563287492e-11+2.9828400329e-10i	-1.6774447984e-10+7.1258630236e-10i	-4.0791458450e-10+1.6724306446e-09i	-9.7178998321e-10+3.8552849078e-09i	-2.2684572445e-09+8.7268446053e-09i	-5.1891030039e-09+1.9392992148e-08i	-1.1632788213e-08+4.2297311678e-08i	-2.5557068393e-08+9.0521758194e-08i
	2.8125		-1.1438439045e-17-5.8214395549e-18i	1.4463178282e-19-8.7501720005e-18i	2.3440341655e-18-2.5062954212e-17i	5.1396180096e-18-1.5471548674e-17i	2.5307737279e-17+2.8047365313e-17i	2.0724776706e-17+4.2101907255e-18i	1.1405627459e-17+1.6995544553e-17i	7.9095850951e-19+3.8252074630e-18i	-1.6804722693e-18-4.1438976569e-18i	-5.4721196177e-18-3.0153901908e-17i	6.8441202793e-18-6.6059885160e-17i	2.8586222663e-17-1.1854690006e-16i	4.7047700078e-17-1.0667113540e-16i	7.9003488505e-17-6.1712116739e-17i	4.7066211734e-17-2.8717428922e-17i	3.5639223040e-17-3.0458658939e-17i	1.0812267895e-16-5.2235646927e-17i	1.1854036127e-16-7.3541161909e-17i	1.5725237120e-16-7.4657385136e-17i	1.4032175694e-16-7.4364229559e-17i	8.4088546525e-17-2.9764103027e-17i	8.1010644625e-17-3.5297401151e-18i	1.0109246936e-16+2.4840076018e-17i	9.5255880202e-17+6.5407330858e-17i	6.8717114030e-17+1.6256198725e-16i	1.7123195344e-17+4.2588185027e-16i	-6.3094557874e-17+1.0678306714e-15i	-2.3864693179e-16+3.0729224359e-15i	-7.5497936114e-16+8.9846399206e-15i	-2.4205861474e-15+2.5752983133e-14i	-7.8401847852e-15+7.2524873312e-14i	-2.4672658814e-14+2.0097698650e-13i	-7.4464356519e-14+5.4799006603e-13i	-2.1765004965e-13+1.4698930216e-12i	-6.1936841859e-13+3.8788276913e-12i	-1.7195807628e-12+1.0069992356e-11i	-4.6611887398e-12+2.5712974489e-11i	-1.2346537597e-11+6.4560158566e-11i	-3.1979620345e-11+1.5935264492e-10i	-8.1043002674e-11+3.8657036780e-10i	-2.0102899657e-10+9.2143240800e-10i	-4.8826164425e-10+2.1575217444e-09i	-1.1614818888e-09+4.9612969291e-09i	-2.7065924579e-09+1.1201479532e-08i	-6.1793203447e-09+2.4824881758e-08i	-1.3822858637e-08+5.3990966825e-08i	-3.0297274996e-08+1.1520351268e-07i
	2.6953		-5.8396841917e-18-4.4417797133e-18i	1.2075521054e-17-9.3927727529e-18i	8.4730637820e-18-1.6007726491e-17i	1.3153853414e-17-9.0426197158e-18i	2.7689164826e-17+1.4030823554e-17i	2.7680962052e-17+2.2984996805e-17i	2.1731678468e-17+3.1959156361e-17i	1.0095691900e-17+1.3893971440e-17i	-1.0208557671e-18-2.0870652063e-17i	5.4638434035e-18-2.8295620407e-17i	1.0692999584e-17-6.9764976369e-17i	3.6109773348e-17-1.1005898056e-16i	6.6353717523e-17-1.2764044893e-16i	8.8461681783e-17-6.7556377203e-17i	5.9525788050e-17-3.2992947834e-17i	5.1470420432e-17-4.4876354944e-17i	1.0550314284e-16-6.9158352504e-17i	1.2517224325e-16-8.3132603402e-17i	1.5343137274e-16-7.3231873414e-17i	1.5421336013e-16-8.4262801158e-17i	9.0225372889e-17-3.6400244660e-17i	7.1871586079e-17+6.7102917528e-18i	1.0537862876e-16+2.4507440508e-17i	1.0497819393e-16+7.6225301518e-17i	6.9888153828e-17+1.9273728716e-16i	1.9732100478e-17+5.4034246661e-16i	-6.9678843115e-17+1.3973241381e-15i	-2.7659434584e-16+4.0453437063e-15i	-8.2303056796e-16+1.1761614191e-14i	-2.7456123819e-15+3.3665355876e-14i	-8.9527729234e-15+9.4581099340e-14i	-2.8401935331e-14+2.6157208220e-13i	-8.6422335019e-14+7.1184413333e-13i	-2.5400451870e-13+1.9060512431e-12i	-7.2568961185e-13+5.0210196340e-12i	-2.0202169516e-12+1.3011962780e-11i	-5.4856177754e-12+3.3163871231e-11i	-1.4544481264e-11+8.3108826615e-11i	-3.7686246944e-11+2.0472746972e-10i	-9.5491791028e-11+4.9560997081e-10i	-2.3674021924e-10+1.1787624112e-09i	-5.7448398939e-10+2.7537399451e-09i	-1.3649574952e-09+6.3171136795e-09i	-3.1761059416e-09+1.4226649140e-08i	-7.2389053352e-09+3.1445853468e-08i	-1.6161890065e-08+6.8200642617e-08i	-3.5348158449e-08+1.4509857571e-07i
	2.5781		-7.7102954770e-19-8.7145262331e-18i	4.4401540536e-18-1.2399014130e-17i	6.9266442886e-18-1.4512908585e-17i	7.2512828589e-18-8.7833865310e-18i	3.0501209644e-17+2.0963561974e-17i	1.9315204427e-17+9.4420770102e-18i	2.1959735518e-17+2.7402118104e-17i	1.6137033405e-17-4.4045546999e-18i	-2.3983686330e-18-2.1786721326e-17i	3.1855149810e-18-2.7745226250e-17i	1.8714406022e-17-7.0826453669e-17i	3.7018820071e-17-1.0545213802e-16i	6.9119380102e-17-1.2213239442e-16i	7.8781577803e-17-7.1403327310e-17i	5.0570365503e-17-4.2201081443e-17i	4.2843963757e-17-6.8276890468e-17i	1.1292903826e-16-7.4669610280e-17i	1.2649073928e-16-7.9175213649e-17i	1.6219872868e-16-8.1988291154e-17i	1.5468357311e-16-9.5103472895e-17i	8.4714605859e-17-4.3356448200e-17i	7.9044245567e-17+7.1953017353e-18i	1.0220967110e-16+2.1309852897e-17i	1.2118924938e-16+8.2963677287e-17i	8.5352812062e-17+2.5712361875e-16i	2.3013026397e-17+6.7906802578e-16i	-6.4408819643e-17+1.8065633406e-15i	-2.6466412063e-16+5.2277220843e-15i	-8.5781963192e-16+1.5231991930e-14i	-2.9637896853e-15+4.3477295782e-14i	-9.8752796142e-15+1.2193381174e-13i	-3.1788434324e-14+3.3658360534e-13i	-9.7638436178e-14+9.1442434197e-13i	-2.8919755069e-13+2.4443285760e-12i	-8.3080862185e-13+6.4282084362e-12i	-2.3217819748e-12+1.6630025764e-11i	-6.3212921171e-12+4.2309941140e-11i	-1.6789030334e-11+1.0583274392e-10i	-4.3545067055e-11+2.6020093529e-10i	-1.1038082873e-10+6.2862616578e-10i	-2.7362839470e-10+1.4919525769e-09i	-6.6367110359e-10+3.4776171137e-09i	-1.5755411606e-09+7.9590047434e-09i	-3.6619278268e-09+1.7880201986e-08i	-8.3343965726e-09+3.9419278874e-08i	-1.8576847941e-08+8.5261319308e-08i	-4.0553117386e-08+1.8087750414e-07i
	2.4609		-1.4334702889e-17-1.3999687780e-17i	-2.9265171575e-18-1.5950969537e-17i	6.0759327325e-20-2.6373239640e-17i	-3.3234011981e-18-2.9081718558e-17i	2.5599759569e-17+1.8061708669e-17i	9.0466041926e-18-1.0252610620e-17i	1.4730638789e-17+4.2701006765e-17i	-9.3772150145e-18-4.2495970030e-18i	-8.0789928073e-18-1.4212117167e-17i	-1.2568895945e-17-3.5017797577e-17i	6.7830448330e-18-6.8645803558e-17i	2.7866506109e-17-1.2498861753e-16i	6.2014556107e-17-1.1793723379e-16i	7.8644562209e-17-8.3292737950e-17i	4.9389925861e-17-3.9783737294e-17i	2.2784441318e-17-6.6393316961e-17i	1.0434943440e-16-9.1843314205e-17i	1.2356659696e-16-1.0437940698e-16i	1.5500810034e-16-9.6192163013e-17i	1.5360160935e-16-9.4115251535e-17i	7.3789659484e-17-5.4762322744e-17i	7.1477210562e-17-1.1246554552e-17i	1.0202743892e-16+2.1923881204e-17i	1.1611860591e-16+1.0112281288e-16i	8.1188599338e-17+2.9186814244e-16i	1.9981999333e-17+8.3780932955e-16i	-4.6332544842e-17+2.2942125961e-15i	-2.0908319284e-16+6.7092351924e-15i	-8.4082372500e-16+1.9486701813e-14i	-3.0265045950e-15+5.5517571040e-14i	-1.0418761882e-14+1.5541689639e-13i	-3.4271359652e-14+4.2829338817e-13i	-1.0691112292e-13+1.1616340352e-12i	-3.2001171443e-13+3.1001819435e-12i	-9.2638383819e-13+8.1399423149e-12i	-2.6031330155e-12+2.1023510845e-11i	-7.1152622449e-12+5.3396043859e-11i	-1.8949726056e-11+1.3332424328e-10i	-4.9238853564e-11+3.2717776622e-10i	-1.2495036941e-10+7.8888381091e-10i	-3.0990206689e-10+1.8684352629e-09i	-7.5166597703e-10+4.3457163702e-09i	-1.7837455086e-09+9.9230823865e-09i	-4.1427734875e-09+2.2239120137e-08i	-9.4188787840e-09+4.8905496527e-08i	-2.0966187160e-08+1.0549902074e-07i	-4.5696440266e-08+2.2318687045e-07i
	2.3438		-2.1154856346e-17-2.3891492045e-17i	4.0683762718e-18-2.6918324236e-17i	4.2050935893e-18-3.6570981418e-17i	4.7486289994e-19-3.3057708606e-17i	2.4860689733e-17+1.1680804398e-17i	1.2561073707e-17+3.8794034987e-19i	1.2405233241e-17+1.3048681987e-17i	5.8511357215e-18-1.5219336107e-17i	-9.8861763636e-18-2.5156234792e-17i	-1.2659087436e-17-3.2404550069e-17i	1.0746909186e-17-9.3761272238e-17i	2.6478703697e-17-1.2242570372e-16i	6.5722927523e-17-1.2876774753e-16i	7.2681490354e-17-7.7100048452e-17i	4.3401791134e-17-5.9059209007e-17i	2.7277569698e-17-7.2142525443e-17i	1.0175759316e-16-9.3230822979e-17i	1.3558780650e-16-1.1003198986e-16i	1.6592973013e-16-1.0780569546e-16i	1.4898616493e-16-1.1535728766e-16i	7.2463904603e-17-5.5351943807e-17i	6.9288750383e-17-1.7536609528e-17i	1.0123463143e-16+1.7993936955e-17i	1.1987064328e-16+1.1870008382e-16i	8.6390455210e-17+3.6744046845e-16i	2.4382912024e-17+1.0511754681e-15i	-3.7883930443e-17+2.9176924782e-15i	-1.7312896738e-16+8.5178602202e-15i	-7.3094527348e-16+2.4665642367e-14i	-2.8637910094e-15+7.0092498824e-14i	-1.0390511696e-14+1.9589583596e-13i	-3.5318113699e-14+5.3893185735e-13i	-1.1256447465e-13+1.4594454539e-12i	-3.4212078085e-13+3.8890351867e-12i	-1.0012778379e-12+1.0195502789e-11i	-2.8359919631e-12+2.6290747032e-11i	-7.7965952301e-12+6.6663666460e-11i	-2.0851442373e-11+1.6616472335e-10i	-5.4341992127e-11+4.0702987486e-10i	-1.3818245424e-10+9.7955351819e-10i	-3.4316635206e-10+2.3153834461e-09i	-8.3292967414e-10+5.3739132685e-09i	-1.9769824309e-09+1.2243697680e-08i	-4.5905447686e-09+2.7376015512e-08i	-1.0430782131e-08+6.0054323321e-08i	-2.3197528097e-08+1.2921516375e-07i	-5.0498985632e-08+2.7261730367e-07i
	2.2266		9.2320830671e-19-3.4777640320e-17i	2.9198610574e-18-3.1422972880e-17i	7.2471979262e-18-3.6092698183e-17i	8.9296786860e-18-3.2531435190e-17i	2.9628137965e-17+2.5131532011e-17i	1.3321314882e-17-1.2186632115e-18i	1.8317393867e-17+2.2562072553e-17i	7.1975354265e-20-2.0492483668e-17i	-1.8608879517e-17-3.0963925984e-17i	-9.8973477315e-18-3.1471558995e-17i	-1.9079820634e-18-8.5348567436e-17i	2.4643610161e-17-9.6873459877e-17i	5.2804544244e-17-1.1161507365e-16i	6.2063857784e-17-8.0327764396e-17i	3.1045659346e-17-5.6360722004e-17i	2.7736461951e-17-7.2684630782e-17i	1.0828325076e-16-9.3972445922e-17i	1.1213203454e-16-1.1106075004e-16i	1.5217068748e-16-9.9806268757e-17i	1.2941421226e-16-1.0873543753e-16i	8.0537096034e-17-6.2010081101e-17i	5.8739168512e-17-1.3496433449e-17i	8.2704470264e-17+2.8482654997e-17i	1.1511741138e-16+1.5482617292e-16i	8.1393833989e-17+4.6394756878e-16i	3.2873771295e-17+1.3107464023e-15i	-2.0460129186e-17+3.6866487039e-15i	-9.5965300959e-17+1.0679420688e-14i	-4.9650388184e-16+3.0852423397e-14i	-2.3747704863e-15+8.7495579378e-14i	-9.4919463506e-15+2.4415081582e-13i	-3.4104085425e-14+6.7066532066e-13i	-1.1253797176e-13+1.8135191998e-12i	-3.5008295701e-13+4.8255348149e-12i	-1.0413870998e-12+1.2632091621e-11i	-2.9843235651e-12+3.2524350808e-11i	-8.2750058652e-12+8.2339019483e-11i	-2.2271213261e-11+2.0489566088e-10i	-5.8312921391e-11+5.0102655293e-10i	-1.4878373712e-10+1.2035476085e-09i	-3.7038577177e-10+2.8393327440e-09i	-9.0046319359e-10+6.5765426481e-09i	-2.1394054054e-09+1.4951554640e-08i	-4.9700267112e-09+3.3355050524e-08i	-1.1293332393e-08+7.2996425128e-08i	-2.5106737177e-08+1.5666871923e-07i	-5.4616827038e-08+3.2966747921e-07i
	2.1094		-8.0882769656e-18-2.8541398773e-17i	9.9507933487e-18-3.1619566294e-17i	5.3465056170e-18-3.2433471125e-17i	3.5811588086e-18-4.1215724544e-17i	2.4500569982e-17+2.0134834799e-17i	1.9723093827e-17+1.3108003593e-17i	2.1490188781e-17+2.8002038863e-17i	5.4432434394e-18-2.3350500388e-17i	-2.0992777541e-17-2.2600448715e-17i	-5.5137354961e-18-3.0293514761e-17i	-6.0130588613e-18-8.1686633787e-17i	3.2471296324e-17-1.0644976750e-16i	5.3395049367e-17-1.0298708715e-16i	7.0498442584e-17-7.7667959954e-17i	3.5827927822e-17-6.1371213622e-17i	3.0448658398e-17-9.4748607250e-17i	9.6935644885e-17-1.0323850333e-16i	1.2162090734e-16-1.2112093160e-16i	1.4592186262e-16-1.0684548287e-16i	1.6551108848e-16-1.1589391689e-16i	8.3103008958e-17-6.0022362878e-17i	6.9955480308e-17-2.3677220153e-17i	9.6185205197e-17+2.9668313494e-17i	1.2074002683e-16+1.7964374381e-16i	1.0330942687e-16+5.6652928189e-16i	7.2379989843e-17+1.6134897237e-15i	6.7457516541e-17+4.5731816380e-15i	9.8808966076e-17+1.3243173740e-14i	-6.8142038648e-17+3.8149037339e-14i	-1.3911835577e-15+1.0800675039e-13i	-7.3188159087e-15+3.0090536670e-13i	-2.9663130494e-14+8.2543217913e-13i	-1.0427751201e-13+2.2289073553e-12i	-3.3723631048e-13+5.9226897142e-12i	-1.0294838105e-12+1.5482541567e-11i	-3.0042768997e-12+3.9805614600e-11i	-8.4403915306e-12+1.0061911025e-10i	-2.2937323474e-11+2.4998472623e-10i	-6.0492512678e-11+6.1025399089e-10i	-1.5518295423e-10+1.4633320670e-09i	-3.8788104827e-10+3.4457512757e-09i	-9.4580776439e-10+7.9654351509e-09i	-2.2519290615e-09+1.8071598457e-08i	-5.2389769727e-09+4.0227411259e-08i	-1.1914852825e-08+8.7833832747e-08i	-2.6498814668e-08+1.8805680728e-07i	-5.7643648136e-08+3.9470537825e-07i
	1.9922		-1.1646059335e-17-3.0870537405e-17i	-5.7783822231e-18-4.4361200796e-17i	-3.0494561703e-18-4.2555423191e-17i	-3.1484278875e-18-5.6734739159e-17i	2.0424953846e-17+2.4761404372e-17i	4.1792572840e-18+3.0767147328e-18i	7.9887984859e-18+1.8097426982e-17i	-2.1125621659e-20-4.2075517309e-17i	-2.2992436400e-17-2.8340605558e-17i	-2.2096258933e-17-4.0651546861e-17i	-4.6526143091e-18-8.2969649245e-17i	3.5526520883e-17-1.3749453057e-16i	5.3426495175e-17-1.1366047475e-16i	6.1185663277e-17-8.0465619316e-17i	1.4330423172e-17-6.4789649766e-17i	1.4972399230e-17-1.2345755852e-16i	9.4675218965e-17-1.1954481989e-16i	1.1978939272e-16-1.3740472442e-16i	1.4709954063e-16-1.2552427280e-16i	1.6367282584e-16-1.4275059029e-16i	6.8747873913e-17-6.7309499576e-17i	6.1105186311e-17-3.0663913897e-17i	1.0270004980e-16+3.5910925144e-17i	1.4023850677e-16+1.9508530547e-16i	1.0084065720e-16+6.8140011847e-16i	1.0404273671e-16+1.9611145127e-15i	1.7525062297e-16+5.5897259945e-15i	3.6106147209e-16+1.6204520554e-14i	5.6102377887e-16+4.6634292239e-14i	1.9613083935e-16+1.3181670010e-13i	-3.5513058015e-15+3.6676883130e-13i	-2.0931760055e-14+1.0047656920e-12i	-8.4897987771e-14+2.7096636400e-12i	-2.9586186889e-13+7.1908914697e-12i	-9.4547337524e-13+1.8772827948e-11i	-2.8445069708e-12+4.8198081384e-11i	-8.1639086998e-12+1.2165625461e-10i	-2.2531908423e-11+3.0178838639e-10i	-6.0110475906e-11+7.3552660805e-10i	-1.5554684687e-10+1.7607210860e-09i	-3.9136905146e-10+4.1385732376e-09i	-9.5914330436e-10+9.5488806803e-09i	-2.2924683936e-09+2.1620762301e-08i	-5.3486953426e-09+4.8026520205e-08i	-1.2190094056e-08+1.0463000768e-07i	-2.7150935422e-08+2.2349458017e-07i	-5.9117543277e-08+4.6792857509e-07i
	1.875		-8.8572231744e-18-3.0889077991e-17i	2.9249386119e-19-7.7844358197e-17i	-2.2718641715e-19-2.3425620601e-17i	3.7309392544e-18-6.0482538225e-17i	1.8980480450e-17+1.5883610052e-17i	7.5032153621e-18-3.8922321770e-17i	1.2039828032e-17+3.1333056830e-17i	-4.9011175072e-18-5.0673500940e-17i	-2.6629073776e-17-1.2019778497e-17i	-2.3093047512e-17-6.3139006177e-17i	-2.9571302355e-18-5.8727192060e-17i	1.8742784553e-17-1.3789949480e-16i	3.5586660574e-17-8.9484687777e-17i	5.5673806272e-17-8.9132406265e-17i	1.5910289378e-17-5.4022120510e-17i	7.6933280341e-18-1.4678057738e-16i	8.7351254517e-17-1.0048589659e-16i	1.2114941420e-16-1.7778449559e-16i	1.5470290955e-16-1.0945326231e-16i	1.6809512662e-16-1.6670296171e-16i	6.7869375958e-17-5.9209048083e-17i	5.4538349086e-17-5.5129331002e-17i	1.0744114821e-16+7.6425687079e-17i	1.2722542294e-16+2.2615205442e-16i	1.0930363617e-16+8.5199443079e-16i	1.3787285525e-16+2.3492924144e-15i	3.1146319140e-16+6.8007870328e-15i	7.2757485410e-16+1.9609370290e-14i	1.4875468641e-15+5.6395798929e-14i	2.5421500745e-15+1.5909407721e-13i	2.3206887458e-15+4.4218205028e-13i	-6.6846025504e-15+1.2097240449e-12i	-5.1042278418e-14+3.2585495563e-12i	-2.1719668710e-13+8.6368284433e-12i	-7.6669102535e-13+2.2519402137e-11i	-2.4471302285e-12+5.7740986048e-11i	-7.3002962864e-12+1.4554166711e-10i	-2.0697120855e-11+3.6051250067e-10i	-5.6300678925e-11+8.7729463168e-10i	-1.4781778573e-10+2.0966640471e-09i	-3.7605281608e-10+4.9197186475e-09i	-9.2950070175e-10+1.1330569336e-08i	-2.2364297702e-09+2.5605684770e-08i	-5.2451398526e-09+5.6763231108e-08i	-1.2002722504e-08+1.2339997117e-07i	-2.6817888528e-08+2.6299545496e-07i	-5.8532667181e-08+5.4932569310e-07i
	1.7578		2.0152966910e-17+5.5282494354e-17i	-1.7283272136e-17-1.9178443028e-16i	2.2592244909e-17+6.2916525988e-17i	-8.6877560610e-18-1.9338010893e-16i	4.1848648784e-17+1.0996302933e-16i	-1.0839557764e-18-1.6462630104e-16i	3.3447633992e-17+1.1488491902e-16i	-1.2546363742e-17-1.6555044119e-16i	-7.7306172055e-18+8.9915496919e-17i	-3.6251426653e-17-1.7714414044e-16i	5.0846370161e-18+3.3618192669e-17i	1.6768710202e-17-2.5307864736e-16i	4.6887310661e-17+1.9760466195e-17i	1.8529636168e-17-2.0720925022e-16i	1.1077183344e-17+2.5712567691e-17i	6.8291804951e-18-2.8638777035e-16i	1.0342908052e-16-1.8721710539e-17i	1.0591345492e-16-2.9741060354e-16i	1.7092013668e-16-2.2447594343e-17i	1.5329086140e-16-2.9082407889e-16i	7.6279505600e-17+3.9897097037e-17i	4.0350678219e-17-1.8827177275e-16i	1.0486009508e-16+1.8738212783e-16i	1.2873225291e-16+1.5766338052e-16i	1.3532384163e-16+1.1120564917e-15i	1.8647515411e-16+2.6969175891e-15i	5.0261222132e-16+8.2638057668e-15i	1.2035925177e-15+2.3358795256e-14i	2.7862134943e-15+6.7517965832e-14i	5.8538863892e-15+1.8979451883e-13i	1.0729056556e-14+5.2731244915e-13i	1.4392655521e-14+1.4405979001e-12i	8.2631715669e-16+3.8764548320e-12i	-9.1828708634e-14+1.0262388455e-11i	-4.6856566209e-13+2.6726522940e-11i	-1.7494620073e-12+6.8442388796e-11i	-5.6923350468e-12+1.7228913449e-10i	-1.7045694683e-11+4.2617332641e-10i	-4.8127064359e-11+1.0355529184e-09i	-1.2977548046e-10+2.4710369371e-09i	-3.3676700955e-10+5.7886268723e-09i	-8.4509779404e-10+1.3308571628e-08i	-2.0574737511e-09+3.0020532952e-08i	-4.8706259667e-09+6.6421294421e-08i	-1.1229032087e-08+1.4410109815e-07i	-2.5240021669e-08+3.0645291896e-07i	-5.5355886215e-08+6.3864145283e-07i
	1.6406		1.0197046214e-16+3.8238517630e-16i	-1.1244057289e-16-4.9935220732e-16i	1.0945931034e-16+3.8594426541e-16i	-1.0523951300e-16-5.0071465431e-16i	1.3537633671e-16+4.3619496158e-16i	-9.4219256818e-17-4.7185136062e-16i	1.2586493767e-16+4.4397980676e-16i	-9.1717205031e-17-4.7571208962e-16i	8.4732287194e-17+4.1724241456e-16i	-1.2607072635e-16-4.8125861095e-16i	8.5744556267e-17+3.8243744902e-16i	-7.2186727436e-17-5.4228910079e-16i	1.4293342337e-16+3.7028480107e-16i	-5.8169848417e-17-5.1878543914e-16i	1.0157307266e-16+3.7191202917e-16i	-6.6094901054e-17-6.0130277134e-16i	1.8896595339e-16+3.3025829314e-16i	3.0305403339e-17-6.2666071795e-16i	2.2716945072e-16+3.3975629447e-16i	6.5304257093e-17-6.0902533401e-16i	1.5599513070e-16+3.9273326132e-16i	-4.2779589263e-17-5.1198282525e-16i	1.8383097622e-16+5.7737677085e-16i	5.9991491562e-17-1.0702670801e-16i	2.4594917085e-16+1.6654714687e-15i	1.8460330723e-16+2.8711954265e-15i	7.8031742998e-16+1.0136005572e-14i	1.7551906095e-15+2.7333121111e-14i	4.5246782345e-15+8.0160383550e-14i	1.0190591011e-14+2.2373914593e-13i	2.2299750353e-14+6.2223298762e-13i	4.3634820985e-14+1.6967864364e-12i	7.4467087900e-14+4.5622536100e-12i	8.9942735991e-14+1.2063632923e-11i	-2.5626316333e-14+3.1383718542e-11i	-6.8652730320e-13+8.0272892500e-11i	-3.1768600459e-12+2.0181985371e-10i	-1.1176139794e-11+4.9856125423e-10i	-3.4619848670e-11+1.2097571488e-09i	-9.9123370374e-11+2.8824522822e-09i	-2.6817910656e-10+6.7418358546e-09i	-6.9380036401e-10+1.5474428418e-08i	-1.7285502156e-09+3.4845083115e-08i	-4.1661050333e-09+7.6953413568e-08i	-9.7428581603e-09+1.6662523430e-07i	-2.2153619893e-08+3.5362522656e-07i	-4.9048229448e-08+7.3534788290e-07i
	1.5234		4.5160217487e-16+1.0108769961e-15i	-4.6752690377e-16-1.1036802130e-15i	4.4614796818e-16+1.0061829095e-15i	-4.5731777816e-16-1.1165650773e-15i	4.7714541866e-16+1.0453697828e-15i	-4.3794480373e-16-1.0915119188e-15i	4.4790068241e-16+1.0720862675e-15i	-4.4914362414e-16-1.1045537786e-15i	4.0000269294e-16+1.0629469079e-15i	-4.6123939913e-16-1.1149617902e-15i	4.1055531458e-16+1.0357838222e-15i	-4.1252263640e-16-1.1655426049e-15i	4.6047730900e-16+1.0380675820e-15i	-4.0441324919e-16-1.1483005869e-15i	4.0524103790e-16+1.0302723214e-15i	-4.0825836495e-16-1.2654087525e-15i	4.9655537764e-16+9.9778080849e-16i	-2.9852121118e-16-1.2814189842e-15i	5.4601912119e-16+1.0068838148e-15i	-2.5969633383e-16-1.2845817799e-15i	4.6314540355e-16+1.0886533845e-15i	-3.4853750250e-16-1.1914944142e-15i	4.9033242072e-16+1.2834953764e-15i	-2.5410437102e-16-7.4155193272e-16i	5.8409724731e-16+2.5693362045e-15i	-5.6976507830e-18+2.7293937516e-15i	1.3790453133e-15+1.2495486004e-14i	2.2307273083e-15+3.1382091757e-14i	6.9786314223e-15+9.4373790798e-14i	1.5607052297e-14+2.6063313680e-13i	3.7636542732e-14+7.2648811186e-13i	8.2198416465e-14+1.9767093278e-12i	1.7368542843e-13+5.3121666713e-12i	3.3766246339e-13+1.4030003710e-11i	5.8750596475e-13+3.6463497399e-11i	8.0578812228e-13+9.3160346790e-11i	4.0756022604e-13+2.3394927426e-10i	-2.6920027702e-12+5.7721059995e-10i	-1.4821895291e-11+1.3987540078e-09i	-5.3598407643e-11+3.3281031685e-09i	-1.6504344932e-10+7.7726410179e-09i	-4.6369960982e-10+1.7812425408e-08i	-1.2231841726e-09+4.0043218082e-08i	-3.0739713073e-09+8.8278223714e-08i	-7.4215757767e-09+1.9079280846e-07i	-1.7303449529e-08+4.0412431519e-07i	-3.9090541801e-08+8.3862424089e-07i
	1.4062		1.2251472988e-15+1.6119922369e-15i	-1.2297931438e-15-1.7164506797e-15i	1.2256866355e-15+1.6227797033e-15i	-1.2135412718e-15-1.7571458072e-15i	1.2415546904e-15+1.6566604942e-15i	-1.1880082369e-15-1.7077402202e-15i	1.2152370503e-15+1.6686417339e-15i	-1.2103784412e-15-1.7414479574e-15i	1.1593096536e-15+1.6798240652e-15i	-1.2126529167e-15-1.7340891946e-15i	1.1685644379e-15+1.6588629572e-15i	-1.1661263480e-15-1.8024687203e-15i	1.2200922615e-15+1.6727895818e-15i	-1.1475501702e-15-1.7885166225e-15i	1.1527826396e-15+1.6487963609e-15i	-1.1639375741e-15-1.9388511818e-15i	1.2434009577e-15+1.6282634300e-15i	-1.0613895894e-15-1.9434794111e-15i	1.3033577056e-15+1.6336508917e-15i	-1.0121239823e-15-1.9703931420e-15i	1.2137629007e-15+1.7223102821e-15i	-1.0945222424e-15-1.8604717760e-15i	1.2518120214e-15+1.9725914231e-15i	-9.8228478842e-16-1.3600050005e-15i	1.3923176066e-15+3.4562284143e-15i	-6.3992773915e-16+2.6475762481e-15i	2.4875610440e-15+1.4976563601e-14i	2.4633455911e-15+3.5820117707e-14i	1.0418238359e-14+1.0961036890e-13i	2.2064919806e-14+3.0047943525e-13i	5.7444392530e-14+8.3881049448e-13i	1.3111193658e-13+2.2783013472e-12i	3.0209409036e-13+6.1190839286e-12i	6.5999180802e-13+1.6144147989e-11i	1.3943017458e-12+4.1919105759e-11i	2.7869428718e-12+1.0698636154e-10i	5.2109707652e-12+2.6837717551e-10i	8.7751675761e-12+6.6137834930e-10i	1.2156057122e-11+1.6007318309e-09i	8.8996591468e-12+3.8036569859e-09i	-2.2499643747e-11+8.8708675952e-09i	-1.4378613035e-10+2.0299126035e-08i	-5.1696820843e-10+4.5561996352e-08i	-1.5412958260e-09+1.0027851247e-07i	-4.1529594078e-09+2.1634957813e-07i	-1.0456987447e-08+4.5741018075e-07i	-2.5012332116e-08+9.4734797981e-07i
	1.2891		2.1320199142e-15+1.5010157527e-15i	-2.1405513957e-15-1.6694616125e-15i	2.1334666763e-15+1.5074629463e-15i	-2.1209227258e-15-1.6788315027e-15i	2.1429754881e-15+1.5402508520e-15i	-2.1047689906e-15-1.6538103196e-15i	2.1015820303e-15+1.5535237363e-15i	-2.1128707167e-15-1.6822849314e-15i	2.0582093982e-15+1.5869961929e-15i	-2.1261837441e-15-1.6682256683e-15i	2.0708720942e-15+1.5654506488e-15i	-2.0862839909e-15-1.7019584165e-15i	2.1093385653e-15+1.5861236024e-15i	-2.0691761484e-15-1.7149887543e-15i	2.0592167743e-15+1.5420909714e-15i	-2.0874240524e-15-1.8590899570e-15i	2.1469088082e-15+1.5129588663e-15i	-1.9687962592e-15-1.8724790304e-15i	2.2168927413e-15+1.5338152544e-15i	-1.9483684267e-15-1.8718074412e-15i	2.1384572006e-15+1.6130964885e-15i	-2.0243951272e-15-1.7631580149e-15i	2.1694677673e-15+1.8825239408e-15i	-1.9082566640e-15-1.1879230267e-15i	2.3514129810e-15+3.5778578492e-15i	-1.4707426077e-15+3.4119293253e-15i	3.8456672578e-15+1.6780357004e-14i	2.6589469600e-15+4.1376311659e-14i	1.4590785797e-14+1.2495128016e-13i	2.9855197185e-14+3.4365567708e-13i	8.1812968668e-14+9.5705028341e-13i	1.9162426736e-13+2.5987744827e-12i	4.6218978332e-13+6.9725258954e-12i	1.0646700397e-12+1.8381446785e-11i	2.4143330457e-12+4.7683907274e-11i	5.3079197548e-12+1.2158411696e-10i	1.1360964155e-11+3.0468313899e-10i	2.3540612595e-11+7.5003380041e-10i	4.7073728929e-11+1.8131990937e-09i	9.0165319570e-11+4.3032119196e-09i	1.6359783419e-10+1.0022788938e-08i	2.7531077044e-10+2.2903228415e-08i	4.1080844986e-10+5.1331432739e-08i	4.7666451935e-10+1.1280096152e-07i	1.5742068432e-10+2.4296655988e-07i	-1.4196551167e-09+5.1279175809e-07i	-6.4224237869e-09+1.0600986872e-06i
	1.1719		2.3652931588e-15+7.5568592667e-16i	-2.3915249021e-15-9.0751284671e-16i	2.3781604605e-15+7.3421388436e-16i	-2.3801316123e-15-9.2593729697e-16i	2.3829791054e-15+7.5734779659e-16i	-2.3614482235e-15-8.9975558413e-16i	2.3681258229e-15+7.6741544247e-16i	-2.3838208224e-15-9.0119531637e-16i	2.3103415619e-15+8.1175733174e-16i	-2.4036449574e-15-8.7564301440e-16i	2.3269312962e-15+7.8254282474e-16i	-2.3711441610e-15-9.0845120833e-16i	2.3583892643e-15+8.0519389357e-16i	-2.3684219275e-15-9.1650289871e-16i	2.3310129393e-15+7.1124191260e-16i	-2.3783512414e-15-1.0541379688e-15i	2.4196994160e-15+7.0736888814e-16i	-2.2714521370e-15-1.0365187034e-15i	2.4846376663e-15+7.0583211586e-16i	-2.2351133622e-15-1.0448178644e-15i	2.4358919096e-15+7.8566515355e-16i	-2.3361224412e-15-9.0890723571e-16i	2.4799334134e-15+1.0487631328e-15i	-2.2291347559e-15-2.5243983983e-16i	2.7149297900e-15+2.9568987773e-15i	-1.6241918761e-15+4.9807937727e-15i	4.6373415057e-15+1.7903767710e-14i	3.6988960932e-15+4.7977527272e-14i	1.8728562363e-14+1.4019600055e-13i	3.9937786761e-14+3.8948851592e-13i	1.1015241169e-13+1.0794821219e-12i	2.6530768127e-13+2.9333531384e-12i	6.5521431021e-13+7.8599216291e-12i	1.5581049005e-12+2.0708804484e-11i	3.6612575360e-12+5.3672559078e-11i	8.4071788216e-12+1.3673736269e-10i	1.8951635495e-11+3.4232890659e-10i	4.1839868811e-11+8.4186077593e-10i	9.0497190058e-11+2.0329968424e-09i	1.9153848082e-10+4.8193276672e-09i	3.9633827797e-10+1.1211216413e-08i	8.0055931042e-10+2.5585798886e-08i	1.5754853288e-09+5.7265099448e-08i	3.0128789536e-09+1.2565762307e-07i	5.5786802491e-09+2.7024355465e-07i	9.9497961176e-09+5.6943506096e-07i	1.6960311719e-08+1.1751763280e-06i
	1.0547		1.6904124131e-15+1.1732607588e-16i	-1.7212491318e-15-2.4669704922e-16i	1.7169047755e-15+8.9152736450e-17i	-1.7220457012e-15-2.5675232335e-16i	1.7384534913e-15+1.0229817877e-16i	-1.7079601059e-15-2.4058391702e-16i	1.7182263655e-15+1.0090648970e-16i	-1.7360332836e-15-2.2636877143e-16i	1.6556847966e-15+1.6280951799e-16i	-1.7585571321e-15-1.8709338420e-16i	1.6768645967e-15+1.3776452023e-16i	-1.7357054345e-15-2.0157450229e-16i	1.7119921287e-15+1.5531114775e-16i	-1.7446995529e-15-2.2548741592e-16i	1.6999667782e-15+3.4267358358e-17i	-1.7267307620e-15-3.5745412674e-16i	1.7958686105e-15+2.2164492671e-17i	-1.6269789520e-15-3.2645488390e-16i	1.8646611662e-15+1.0134123946e-17i	-1.5939269843e-15-3.0847061534e-16i	1.7998087266e-15+7.2067139685e-17i	-1.7045773072e-15-1.9093611679e-16i	1.8552788379e-15+3.3867578405e-16i	-1.5806627814e-15+5.7162347481e-16i	2.1485590531e-15+2.4787017013e-15i	-7.9484038058e-16+6.4614094305e-15i	4.5892895180e-15+1.9214446524e-14i	5.9488868316e-15+5.4625810002e-14i	2.2555207912e-14+1.5596215494e-13i	5.2723409047e-14+4.3627376676e-13i	1.4230235633e-13+1.2049312544e-12i	3.5290283248e-13+3.2752918617e-12i	8.8179030469e-13+8.7667482518e-12i	2.1434018370e-12+2.3084892537e-11i	5.1422488236e-12+5.9782353198e-11i	1.2104993915e-11+1.5218326089e-10i	2.8033709737e-11+3.8066592758e-10i	6.3801207952e-11+9.3527659382e-10i	1.4273743941e-10+2.2563460020e-09i	3.1375759965e-10+5.3431406047e-09i	6.7742444238e-10+1.2415775396e-08i	1.4357849603e-09+2.8300918827e-08i	2.9854201311e-09+6.3261611712e-08i	6.0851050377e-09+1.3862925860e-07i	1.2147463967e-08+2.9771648807e-07i	2.3724728371e-08+6.2637895684e-07i	4.5278088973e-08+1.2906343645e-06i
	0.9375		8.1348607503e-16-1.0608673217e-16i	-8.2071244860e-16-4.4627891238e-17i	8.2422287348e-16-1.2629177088e-16i	-8.3636744085e-16-6.0106716436e-17i	8.4571308247e-16-1.3602888643e-16i	-8.1695051425e-16-4.4771103802e-17i	8.2266602666e-16-1.3759130985e-16i	-8.4936958506e-16-3.1344846717e-17i	7.8308539003e-16-5.8941018501e-17i	-8.8249000039e-16+1.0930107350e-17i	7.8962617379e-16-7.3637189618e-17i	-8.5528328445e-16+6.2237094624e-18i	8.3567519862e-16-6.1172250246e-17i	-8.7281324729e-16-1.5856049746e-17i	7.9978155723e-16-1.9469557565e-16i	-8.2434575116e-16-1.5274668188e-16i	9.1006867989e-16-2.1062384357e-16i	-7.4084042719e-16-1.1964857731e-16i	9.7040578021e-16-2.0953081245e-16i	-7.1225742122e-16-1.0898200422e-16i	9.3251897465e-16-1.6329064167e-16i	-8.0094520933e-16+2.4184930528e-17i	9.5760233801e-16+1.4031106162e-16i	-6.6431003921e-16+8.7259138118e-16i	1.3243099847e-15+2.4962108488e-15i	3.1950190653e-16+7.3922079427e-15i	4.3170997656e-15+2.1061315321e-14i	8.6577049355e-15+6.0754512422e-14i	2.6680750056e-14+1.7233809826e-13i	6.7461796148e-14+4.8266073765e-13i	1.7879238658e-13+1.3312575870e-12i	4.5351293978e-13+3.6174066926e-12i	1.1422578041e-12+9.6755181704e-12i	2.8192189071e-12+2.5462507526e-11i	6.8568215783e-12+6.5893849904e-11i	1.6398790342e-11+1.6761950049e-10i	3.8605268912e-11+4.1894819710e-10i	8.9421219477e-11+1.0284687132e-09i	2.0379461643e-10+2.4789308478e-09i	4.5682845440e-10+5.8645670629e-09i	1.0068762418e-09+1.3613372603e-08i	2.1810107524e-09+3.0996754705e-08i	4.6405586053e-09+6.9207011556e-08i	9.6928538626e-09+1.5147055493e-07i	1.9861665480e-08+3.2486856295e-07i	3.9897935591e-08+6.8255850158e-07i	7.8509260781e-08+1.4043274548e-06i
	0.82031		2.5600926674e-16-9.7879775884e-17i	-2.7596308987e-16-3.4830908027e-17i	2.6749900540e-16-1.1273208316e-16i	-2.8855912244e-16-6.7238755840e-17i	2.8545035788e-16-1.2431062488e-16i	-2.7584265088e-16-3.2689531455e-17i	2.7596087370e-16-1.2992900760e-16i	-3.0932937091e-16-2.4701175896e-17i	2.2013349910e-16-4.4603763104e-17i	-3.3714319043e-16+2.4623882550e-17i	2.2655468408e-16-6.3744495002e-17i	-3.1373002505e-16+1.4192206978e-17i	2.5659831406e-16-3.6188205880e-17i	-3.2944703033e-16-3.7248270366e-18i	2.5111612427e-16-1.9389689406e-16i	-2.6433870250e-16-1.6533521278e-16i	3.5227212661e-16-2.0862765259e-16i	-1.7613093439e-16-1.3068635666e-16i	3.9950395362e-16-2.0120478281e-16i	-1.4124095913e-16-9.5278155966e-17i	3.6772011317e-16-1.4134345482e-16i	-2.3905384731e-16+3.6238296898e-17i	3.9603195739e-16+1.9719811492e-16i	-5.7726089549e-17+9.5753996978e-16i	8.2135174242e-16+2.7638445597e-15i	1.1248238451e-15+8.1094451518e-15i	4.4287615981e-15+2.3101920800e-14i	1.1242942044e-14+6.6539092378e-14i	3.1685148750e-14+1.8866263437e-13i	8.3454760582e-14+5.2795677528e-13i	2.1999845953e-13+1.4553742865e-12i	5.6583621009e-13+3.9524507205e-12i	1.4354839560e-12+1.0566017477e-11i	3.5804765156e-12+2.7790126064e-11i	8.7946726701e-12+7.1874116278e-11i	2.1261270895e-11+1.8271313977e-10i	5.0602864738e-11+4.5635309122e-10i	1.1854686108e-10+1.1194462439e-09i	2.7331164337e-10+2.6960208892e-09i	6.1992048361e-10+6.3725891236e-09i	1.3827928872e-09+1.4778850826e-08i	3.0319348407e-09+3.3617030751e-08i	6.5313034403e-09+7.4978008657e-08i	1.3815011483e-08+1.6391710785e-07i	2.8675539358e-08+3.5114497811e-07i	5.8371869722e-08+7.3683526959e-07i	1.1644929427e-07+1.5139725079e-06i
	0.70312		5.2403728303e-17-7.2775680305e-17i	-7.9475974824e-17-7.0078322372e-17i	5.7689030518e-17-9.3801005709e-17i	-7.5712371869e-17-9.6503949145e-17i	7.9872584905e-17-1.0973082044e-16i	-6.9754881827e-17-7.2808213073e-17i	7.2101939922e-17-1.1098385312e-16i	-9.7774191640e-17-5.0774889980e-17i	1.8341973853e-17-2.3906497698e-17i	-1.3166544979e-16-7.9116222541e-18i	1.6918500930e-17-2.3541504976e-17i	-1.1054731724e-16+1.4730419004e-17i	3.7875125410e-17+1.9142316834e-18i	-1.2168733047e-16-2.8193070233e-17i	3.8999610717e-17-1.7213437307e-16i	-4.9676965972e-17-1.9347303370e-16i	1.3813004211e-16-1.7625538371e-16i	3.5738277787e-17-1.5996406399e-16i	2.0673581902e-16-1.6461370938e-16i	8.2987130862e-17-1.2285312920e-16i	1.3760462960e-16-9.5715566314e-17i	1.0973684823e-19+1.3186100657e-17i	1.9108045637e-16+2.4650431413e-16i	1.8082634125e-16+1.0138969492e-15i	6.7370097090e-16+3.0125199766e-15i	1.6106728592e-15+8.7437404318e-15i	4.9437580281e-15+2.5093940000e-14i	1.3623466738e-14+7.2053365125e-14i	3.7500613959e-14+2.0429019851e-13i	1.0047562783e-13+5.7124794588e-13i	2.6547084031e-13+1.5740795845e-12i	6.8851131719e-13+4.2726755647e-12i	1.7580864884e-12+1.1416767412e-11i	4.4185057917e-12+3.0012797764e-11i	1.0934127496e-11+7.7581954181e-11i	2.6638644082e-11+1.9711072389e-10i	6.3895517856e-11+4.9200934223e-10i	1.5086343855e-10+1.2061045628e-09i	3.5054397530e-10+2.9026270529e-09i	8.0129919754e-10+6.8556143856e-09i	1.8011987679e-09+1.5885810465e-08i	3.9795949768e-09+3.6102856834e-08i	8.6377955008e-09+8.0445971667e-08i	1.8408345835e-08+1.7569394001e-07i	3.8496678824e-08+3.7597071223e-07i	7.8952706825e-08+7.8803362824e-07i	1.5869947398e-07+1.6172209449e-06i
	0.58594		-1.0526645115e-17-7.2423737188e-17i	-1.9922552444e-17-7.6244934180e-17i	2.5371300160e-18-8.7716318037e-17i	-1.9364175047e-17-1.1473128700e-16i	2.2223431731e-17-1.1582817857e-16i	-2.3315572534e-17-9.4594124629e-17i	6.3584831869e-18-1.1570750743e-16i	-3.6875131502e-17-7.4819980410e-17i	-4.0428450248e-17-1.7309979627e-17i	-7.1089644046e-17-1.5850112157e-17i	-4.0112614855e-17-3.1645982481e-18i	-6.1000724431e-17+7.6890255695e-19i	-4.1437086897e-17+4.8941056573e-18i	-7.2641613556e-17-5.2095068572e-17i	-1.4854926693e-17-1.8975599952e-16i	1.8500060424e-17-2.1716569161e-16i	8.3949002885e-17-1.6088604194e-16i	9.3794804126e-17-1.7698330461e-16i	1.4321083178e-16-1.6017895931e-16i	1.3454318897e-16-1.4047594689e-16i	8.9032098553e-17-9.4104022060e-17i	6.5379758552e-17-3.3076383663e-19i	1.4255171426e-16+2.7840196917e-16i	2.6373849921e-16+1.0645499125e-15i	7.0870287887e-16+3.2601643574e-15i	1.9440463680e-15+9.3690185370e-15i	5.6998943420e-15+2.6924374298e-14i	1.5971069023e-14+7.7218495360e-14i	4.3898977337e-14+2.1881280027e-13i	1.1844856464e-13+6.1148210862e-13i	3.1428344550e-13+1.6842512914e-12i	8.1982473206e-13+4.5698585358e-12i	2.1048793154e-12+1.2206014955e-11i	5.3205957507e-12+3.2074126511e-11i	1.3242335674e-11+8.2873259715e-11i	3.2449728305e-11+2.1045142236e-10i	7.8283539678e-11+5.2502937255e-10i	1.8588992377e-10+1.2863026070e-09i	4.3435005069e-10+3.0936839969e-09i	9.9830312597e-10+7.3018966825e-09i	2.2559943670e-09+1.6907562010e-08i	5.0102631541e-09+3.8394838475e-08i	1.0929700736e-08+8.5481503261e-08i	2.3407090346e-08+1.8652520227e-07i	4.9185246317e-08+3.9877063372e-07i	1.0134900885e-07+8.3498145466e-07i	2.0466477126e-07+1.7117391671e-06i
	0.46875		-1.4897917413e-17-7.2204528848e-17i	-1.4674457266e-17-8.8711603837e-17i	-2.3374612417e-18-9.2163421411e-17i	-1.1672766881e-17-1.1403556303e-16i	1.3040776878e-17-1.0648799306e-16i	-1.3949736079e-17-8.9771613037e-17i	1.2964181218e-17-1.3256244851e-16i	-2.8052304318e-17-7.0366491551e-17i	-5.2394266165e-17-8.4798970227e-18i	-5.9229847244e-17-1.9008357774e-17i	-5.4642901134e-17-1.7613175578e-17i	-5.6994489444e-17-1.2312470275e-17i	-4.8063802335e-17+1.0296178960e-17i	-7.4496410309e-17-5.1656241708e-17i	-2.4695598374e-17-1.8664855863e-16i	3.3132225824e-17-2.2948773882e-16i	7.4552551592e-17-1.8344896783e-16i	1.0118477400e-16-1.8170990270e-16i	1.2566072146e-16-1.6954067277e-16i	1.3720737707e-16-1.6034990315e-16i	8.1445019890e-17-1.1132333069e-16i	6.4969550643e-17-1.3430828009e-17i	1.3057122050e-16+2.7430359715e-16i	3.0187096675e-16+1.1199938282e-15i	7.8582112784e-16+3.4523205036e-15i	2.2146323464e-15+9.9359485421e-15i	6.5000378624e-15+2.8557974004e-14i	1.8353746136e-14+8.1851972612e-14i	5.0604570768e-14+2.3181536578e-13i	1.3712523676e-13+6.4753105290e-13i	3.6534643557e-13+1.7828913338e-12i	9.5735279169e-13+4.8358919464e-12i	2.4690941401e-12+1.2912364082e-11i	6.2697876035e-12+3.3918631692e-11i	1.5675832868e-11+8.7606730663e-11i	3.8586451174e-11+2.2238156605e-10i	9.3500882665e-11+5.5454473173e-10i	2.2298399103e-10+1.3579482864e-09i	5.2320400267e-10+3.2642503915e-09i	1.2073728337e-09+7.6999973238e-09i	2.7390246534e-09+1.7818164687e-08i	6.1056019667e-09+4.0435367991e-08i	1.3366565350e-08+8.9959383261e-08i	2.8723736118e-08+1.9614460240e-07i	6.0555715062e-08+4.1899099778e-07i	1.2517548373e-07+8.7655340808e-07i	2.5356181430e-07+1.7952935431e-06i
	0.35156		-1.6186103283e-17-7.2837874488e-17i	-2.1205266325e-17-8.2777966994e-17i	-1.5818299213e-17-1.0343083583e-16i	-1.4446899068e-17-1.1635267764e-16i	7.6974450028e-18-1.1364428188e-16i	-1.1935844995e-17-1.0202110452e-16i	-8.0793184847e-18-1.4373251135e-16i	-2.5648523157e-17-7.8978945391e-17i	-5.4126983113e-17-3.1331407542e-17i	-5.9626328739e-17-3.9772359796e-17i	-6.5838274359e-17-2.2189390594e-17i	-6.0905530740e-17-4.7234616403e-18i	-6.2894480093e-17+1.2236565356e-17i	-8.0100067973e-17-6.6636375421e-17i	-2.8421716695e-17-1.9255487616e-16i	3.7385689755e-17-2.3761610355e-16i	6.3763417232e-17-1.7849617123e-16i	1.0479759643e-16-1.7439419578e-16i	1.2431758446e-16-1.8533056529e-16i	1.4351313146e-16-1.3969805950e-16i	6.7916429335e-17-1.1498041713e-16i	7.8114689058e-17-1.8879560979e-17i	1.3130084591e-16+3.0657880107e-16i	3.3650439347e-16+1.1742015328e-15i	8.6856791776e-16+3.6311321293e-15i	2.5201236510e-15+1.0430513223e-14i	7.3329551526e-15+2.9952357531e-14i	2.0762760451e-14+8.5821009818e-14i	5.7420835350e-14+2.4293900512e-13i	1.5614898917e-13+6.7835634182e-13i	4.1750104221e-13+1.8672082799e-12i	1.0980981130e-12+5.0632119372e-12i	2.8426812870e-12+1.3515843736e-11i	7.2453940133e-12+3.5494354812e-11i	1.8181733523e-11+9.1649999956e-11i	4.4916494122e-11+2.3257008853e-10i	1.0922163803e-10+5.7974329886e-10i	2.6135727436e-10+1.4190874338e-09i	6.1523195470e-10+3.4097167222e-09i	1.4241351970e-09+8.0392619026e-09i	3.2402716372e-09+1.8593497068e-08i	7.2430965097e-09+4.2170977080e-08i	1.5898767395e-08+9.3763624598e-08i	3.4251088376e-08+2.0430602715e-07i	7.2381226681e-08+4.3612124507e-07i	1.4996203280e-07+9.1171459777e-07i	3.0443728274e-07+1.8658357285e-06i
	0.23438		-1.8325018178e-17-8.8929706981e-17i	-1.9308831734e-17-8.9098025787e-17i	-1.8957409500e-17-1.1214213747e-16i	-2.1139208792e-17-1.4099476818e-16i	7.1559920871e-18-1.3133011895e-16i	-1.7653425099e-17-1.0425242618e-16i	5.4298825232e-18-1.2573929693e-16i	-3.8917242056e-17-9.9030093264e-17i	-5.9518650366e-17-3.9802860570e-17i	-7.4503221198e-17-4.2318110191e-17i	-7.5105128194e-17-3.4463965073e-17i	-7.1185198588e-17-2.2542049007e-17i	-6.8795074421e-17-1.3094280388e-18i	-8.8095303355e-17-9.2401500750e-17i	-3.2021457393e-17-2.0688249692e-16i	2.5036580158e-17-2.3118074774e-16i	6.2472619044e-17-1.8662446193e-16i	9.2906451675e-17-1.9297631142e-16i	1.1205549687e-16-1.7208409017e-16i	1.2542875075e-16-1.5243379064e-16i	6.8775222402e-17-1.1298873289e-16i	7.2254536118e-17-1.1255187650e-17i	1.4124664265e-16+3.1381763675e-16i	3.5215081427e-16+1.2178315089e-15i	9.5096967434e-16+3.7490784371e-15i	2.7717106287e-15+1.0822017002e-14i	8.1434519710e-15+3.1096507036e-14i	2.3146820689e-14+8.9011938140e-14i	6.4177254412e-14+2.5186872837e-13i	1.7503912519e-13+7.0303052698e-13i	4.6944691870e-13+1.9346427633e-12i	1.2385955319e-12+5.2450371836e-12i	3.2164883890e-12+1.3998604620e-11i	8.2236081546e-12+3.6755159359e-11i	2.0699348947e-11+9.4885645784e-11i	5.1287612822e-11+2.4072357841e-10i	1.2507046031e-10+5.9990564805e-10i	3.0010071711e-10+1.4679907189e-09i	7.0827173214e-10+3.5260086280e-09i	1.6435417628e-09+8.3102856253e-09i	3.7481689830e-09+1.9212298902e-08i	8.3967562135e-09+4.3554619792e-08i	1.8469051517e-08+9.6792364170e-08i	3.9865555337e-08+2.1079378111e-07i	8.4400492690e-08+4.4971493471e-07i	1.7516792406e-07+9.3956234619e-07i	3.5619637324e-07+1.9215839056e-06i
	0.11719		-2.0004824574e-17-8.1452612572e-17i	-1.8407006181e-17-8.3058864254e-17i	-1.2381518763e-17-1.1028558991e-16i	-1.9701076271e-17-1.0671007662e-16i	7.6252806098e-18-1.2460831008e-16i	-1.2142326811e-17-1.0684151652e-16i	-6.5928247012e-18-1.2318663513e-16i	-3.2771194772e-17-9.7680700954e-17i	-6.5743900479e-17-3.5474678872e-17i	-7.2962501749e-17-3.5118513641e-17i	-8.0493982662e-17-9.2772971805e-18i	-7.5982190477e-17-1.6902422476e-17i	-9.2877673045e-17-9.2649916091e-18i	-9.0991304135e-17-7.1888873703e-17i	-3.7655301371e-17-1.9341084882e-16i	3.2236319329e-17-2.3442777080e-16i	4.9317313659e-17-1.8730711556e-16i	9.2245504870e-17-2.0581129777e-16i	9.3557344520e-17-1.5991806587e-16i	1.2394270581e-16-1.5315871999e-16i	6.6059402630e-17-1.2712244836e-16i	7.3002908683e-17-2.2155768564e-17i	1.3316289764e-16+2.9952930683e-16i	3.7967016486e-16+1.2582447685e-15i	1.0349144647e-15+3.8784723980e-15i	3.0449019875e-15+1.1114019774e-14i	8.9346120423e-15+3.1922995208e-14i	2.5444245398e-14+9.1331094120e-14i	7.0695973026e-14+2.5831299350e-13i	1.9331616031e-13+7.2080600015e-13i	5.1978620714e-13+1.9831466138e-12i	1.3751130142e-12+5.3758008097e-12i	3.5805754162e-12+1.4346012146e-11i	9.1785871176e-12+3.7662993885e-11i	2.3162477124e-11+9.7216779694e-11i	5.7533505173e-11+2.4660001257e-10i	1.4063683417e-10+6.1443878618e-10i	3.3821893221e-10+1.5032338304e-09i	7.9995363522e-10+3.6097736572e-09i	1.8600560324e-09+8.5053393209e-09i	4.2500268406e-09+1.9657123163e-08i	9.5380604546e-09+4.4547752716e-08i	2.1014590214e-08+9.8962306734e-08i	4.5431548333e-08+2.1543186173e-07i	9.6326985624e-08+4.5940864321e-07i	2.0020056887e-07+9.5936375685e-07i	4.0764028805e-07+1.9610955737e-06i
	0		-3.2899297541e-17-7.3620109285e-17i	-2.1996575062e-17-9.9737402013e-17i	-2.3472149434e-17-9.0725796147e-17i	-2.3942687497e-17-1.1585286104e-16i	4.4129152442e-19-1.1737396998e-16i	-1.6261577113e-17-1.0774132732e-16i	-1.9491556607e-18-1.3138478966e-16i	-3.7288694345e-17-8.6358000308e-17i	-8.0587880218e-17-1.5316613199e-17i	-8.0236870550e-17-3.0052018273e-17i	-8.7875567404e-17-1.0898542519e-17i	-9.2692918955e-17-1.0391605591e-17i	-9.4242563294e-17+1.8863957512e-17i	-1.0654513982e-16-8.6782900390e-17i	-2.7811133130e-17-2.0863116504e-16i	3.2071932868e-17-2.2551455066e-16i	4.0253916596e-17-1.8586621599e-16i	6.6015302228e-17-2.0756136500e-16i	8.5200626384e-17-1.7230040863e-16i	1.0437673225e-16-1.6175973047e-16i	5.8430483784e-17-1.1966755688e-16i	6.0643627318e-17-1.3790144118e-17i	1.4737020825e-16+3.1884134467e-16i	3.9518641227e-16+1.2853279812e-15i	1.1016329895e-15+3.9580227636e-15i	3.2786813243e-15+1.1281761238e-14i	9.6755057590e-15+3.2417116198e-14i	2.7567551935e-14+9.2704807725e-14i	7.6783323122e-14+2.6206254226e-13i	2.1040089060e-13+7.3106740895e-13i	5.6709117007e-13+2.0111886517e-12i	1.5037367317e-12+5.4514237992e-12i	3.9246134198e-12+1.4547208210e-11i	1.0083427290e-11+3.8189751925e-11i	2.5502317597e-11+9.8571810309e-11i	6.3480909655e-11+2.5002056019e-10i	1.5549233732e-10+6.2290476361e-10i	3.7467170528e-10+1.5237653127e-09i	8.8779855094e-10+3.6585392235e-09i	2.0678803303e-09+8.6187298552e-09i	4.7325466802e-09+1.9915139424e-08i	1.0637102564e-08+4.5122086553e-08i	2.3469473695e-08+1.0021245690e-07i	5.0806785776e-08+2.1809172573e-07i	1.0785999182e-07+4.6493773963e-07i	2.2443803810e-07+9.7058696374e-07i	4.5751104482e-07+1.9833278644e-06i
	-0.11719		-1.3657391989e-17-6.8659233389e-17i	-2.0207385675e-17-1.0141383545e-16i	-1.6950733412e-17-1.1322305337e-16i	-2.0230807468e-17-1.3903116600e-16i	9.0614823409e-18-9.9542011637e-17i	-1.6062245385e-17-9.8228722114e-17i	-4.2910323607e-18-1.1283360053e-16i	-4.0262279932e-17-1.0058918315e-16i	-7.7779552493e-17-3.2882143300e-17i	-8.6697946308e-17-6.5964024085e-17i	-8.9811100561e-17-2.7825901632e-17i	-9.9255140278e-17-3.3357801104e-17i	-1.0884410226e-16+3.2885455628e-18i	-1.1352578138e-16-1.1400324130e-16i	-3.6766933468e-17-2.1575233384e-16i	2.5245910444e-17-2.5424442997e-16i	3.0244385312e-17-1.9307849342e-16i	6.5916452380e-17-2.0386129316e-16i	7.0585372190e-17-2.0222730439e-16i	9.4346641559e-17-1.7313050713e-16i	4.8308061930e-17-9.1965999244e-17i	5.9268772624e-17-8.0767032241e-18i	1.3890409785e-16+3.3554631341e-16i	4.0476489840e-16+1.2840643607e-15i	1.1652541384e-15+3.9592527894e-15i	3.4969853076e-15+1.1344683817e-14i	1.0313821284e-14+3.2578981089e-14i	2.9464258812e-14+9.3062941331e-14i	8.2257217625e-14+2.6301312340e-13i	2.2583765537e-13+7.3355662413e-13i	6.0990865024e-13+2.0178546780e-12i	1.6206479516e-12+5.4694524052e-12i	4.2384209977e-12+1.4595743972e-11i	1.0911563991e-11+3.8318702385e-11i	2.7650525290e-11+9.8908122846e-11i	6.8957507443e-11+2.5087856355e-10i	1.6921003441e-10+6.2504217169e-10i	4.0842067264e-10+1.5289579349e-09i	9.6932783298e-10+3.6708321535e-09i	2.2612100207e-09+8.6470715261e-09i	5.1823974426e-09+1.9978737891e-08i	1.1663869883e-08+4.5260899899e-08i	2.5767494156e-08+1.0050691074e-07i	5.5848219650e-08+2.1869808012e-07i	1.1869694788e-07+4.6614810592e-07i	2.4725415982e-07+9.7292425478e-07i	5.0454134370e-07+1.9876819721e-06i
	-0.23438		-2.4547947781e-17-7.0958015264e-17i	-1.5452516394e-17-8.8126499223e-17i	-1.8423624124e-17-9.9876562431e-17i	-2.4059710449e-17-1.0414384993e-16i	-2.3083172666e-18-1.1536661401e-16i	-1.3851674393e-17-7.8101599092e-17i	-1.3613778497e-17-1.0561590067e-16i	-4.8992108049e-17-8.1479757229e-17i	-7.5499598998e-17-4.2412375687e-17i	-8.7394471860e-17-3.9265310461e-17i	-9.9389074892e-17-1.9260297853e-17i	-1.0751107303e-16-1.5130374768e-18i	-1.1018430018e-16-2.9706750947e-19i	-1.1895257821e-16-7.1958377473e-17i	-4.1163068711e-17-1.9127633686e-16i	2.7023761311e-17-2.2086359576e-16i	2.2724637928e-17-1.8477416665e-16i	5.8802371633e-17-1.8637159530e-16i	7.8816995963e-17-1.8698630007e-16i	9.3526380724e-17-1.5287828881e-16i	5.6656814812e-17-1.3596060733e-16i	7.0959261494e-17+8.3165947118e-18i	1.5212901028e-16+3.4534816384e-16i	4.2305650388e-16+1.2854422623e-15i	1.2207566549e-15+3.9214928423e-15i	3.6764207145e-15+1.1303492640e-14i	1.0887034029e-14+3.2372440433e-14i	3.1112646546e-14+9.2436212766e-14i	8.6943585486e-14+2.6110818644e-13i	2.3912885746e-13+7.2814140709e-13i	6.4697186762e-13+2.0029176901e-12i	1.7222801238e-12+5.4292664488e-12i	4.5124646102e-12+1.4489952203e-11i	1.1637897432e-11+3.8045397757e-11i	2.9542579806e-11+9.8214146357e-11i	7.3800068311e-11+2.4914493760e-10i	1.8138457761e-10+6.2077934751e-10i	4.3847776355e-10+1.5186400057e-09i	1.0421779941e-09+3.6462512628e-09i	2.4344992954e-09+8.5894512937e-09i	5.5868189082e-09+1.9845895454e-08i	1.2589584803e-08+4.4959832180e-08i	2.7845063726e-08+9.9836532604e-08i	6.0418247081e-08+2.1723234214e-07i	1.2854637067e-07+4.6300309638e-07i	2.6804482017e-07+9.6630570651e-07i	5.4750680887e-07+1.9740291447e-06i
	-0.35156		-2.2142839738e-17-8.6804864363e-17i	-2.0234203347e-17-1.0798770674e-16i	-2.9234906937e-17-1.0277818599e-16i	-2.5105906114e-17-1.1865704688e-16i	8.5572305816e-18-1.2136781683e-16i	-1.1471800142e-17-9.7655368996e-17i	-2.1256020081e-18-1.2284493133e-16i	-3.8933495641e-17-9.0683250242e-17i	-7.9615392839e-17-4.1142737190e-17i	-8.8732235177e-17-6.6873967029e-17i	-1.0122119440e-16-3.1104543126e-17i	-1.1246586570e-16-4.6123554033e-18i	-1.1698537038e-16-1.4252850948e-18i	-1.2113564424e-16-8.3935302533e-17i	-3.4083440991e-17-1.8341365914e-16i	3.0055523543e-17-2.2044328161e-16i	1.8887336442e-17-1.7602600949e-16i	6.2685986703e-17-1.9694114346e-16i	6.5615339123e-17-1.8957656593e-16i	8.4802156431e-17-1.6020550707e-16i	4.6098214438e-17-1.2116164330e-16i	7.2754130181e-17-4.6343215815e-18i	1.6332136526e-16+3.2957922896e-16i	4.4380296781e-16+1.2618863668e-15i	1.2776826477e-15+3.8795998834e-15i	3.8363847651e-15+1.1105834823e-14i	1.1333651436e-14+3.1820738987e-14i	3.2408237697e-14+9.0816856517e-14i	9.0699639854e-14+2.5643249702e-13i	2.4985551026e-13+7.1499826418e-13i	6.7708899404e-13+1.9668331910e-12i	1.8054654338e-12+5.3320922647e-12i	4.7382529217e-12+1.4232952285e-11i	1.2240195787e-11+3.7377839024e-11i	3.1120925958e-11+9.6510070632e-11i	7.7862505018e-11+2.4486965500e-10i	1.9165198317e-10+6.1023847780e-10i	4.6395282423e-10+1.4931045692e-09i	1.1042132108e-09+3.5854884518e-09i	2.5827220493e-09+8.4474759381e-09i	5.9342146538e-09+1.9520279289e-08i	1.3388024567e-08+4.4227103737e-08i	2.9644089627e-08+9.8219410112e-08i	6.4390838173e-08+2.1373355141e-07i	1.3714062665e-07+4.5558531005e-07i	2.8625396337e-07+9.5090251315e-07i	5.8527768025e-07+1.9427167123e-06i
	-0.46875		-2.7898652701e-17-6.7374826538e-17i	-2.7702456682e-17-1.0794882643e-16i	-2.6988691399e-17-1.1176471521e-16i	-2.5121534323e-17-1.1973864004e-16i	-1.0904738776e-18-1.0740734869e-16i	-2.7462474148e-17-1.2103816557e-16i	-2.1396793437e-18-1.2803041747e-16i	-4.5321181522e-17-1.0446911954e-16i	-8.5738129444e-17-4.7553465826e-17i	-1.0553873967e-16-7.6688592373e-17i	-1.0941185229e-16-4.1486986070e-17i	-1.2441093581e-16-2.1633631495e-17i	-1.2157569749e-16-8.8261524322e-18i	-1.2234917221e-16-1.0891568136e-16i	-5.1104553861e-17-1.9765022697e-16i	1.9332005447e-17-2.4231700114e-16i	1.5971805870e-17-1.9311014787e-16i	4.9576744253e-17-2.1397932766e-16i	5.2596486794e-17-1.9854365248e-16i	7.5720071043e-17-1.7083095270e-16i	5.4414400678e-17-1.1567783451e-16i	7.3110052316e-17-3.3566778407e-17i	1.5787732914e-16+3.0188755871e-16i	4.5410017934e-16+1.2168262493e-15i	1.3140338801e-15+3.7555011712e-15i	3.9432905330e-15+1.0776082283e-14i	1.1655223459e-14+3.0918940862e-14i	3.3345989709e-14+8.8228168145e-14i	9.3419194688e-14+2.4908396685e-13i	2.5768504418e-13+6.9449987230e-13i	6.9931908070e-13+1.9106941576e-12i	1.8676176151e-12+5.1808465120e-12i	4.9088911435e-12+1.3832558604e-11i	1.2700111220e-11+3.6336137504e-11i	3.2337878041e-11+9.3846886972e-11i	8.1023162426e-11+2.3817965028e-10i	1.9970750768e-10+5.9372949248e-10i	4.8409691466e-10+1.4530956148e-09i	1.1536282152e-09+3.4902968543e-09i	2.7016110451e-09+8.2251987374e-09i	6.2146968569e-09+1.9011080976e-08i	1.4036736751e-08+4.3083148879e-08i	3.1114628668e-08+9.5700057137e-08i	6.7657207074e-08+2.0829667485e-07i	1.4424777717e-07+4.4409306082e-07i	3.0139776759e-07+9.2711979831e-07i	6.1686699426e-07+1.8945537819e-06i
	-0.58594		-3.2035744229e-17-7.2726819762e-17i	-2.4482727691e-17-1.0268610597e-16i	-2.6415057670e-17-1.1194025283e-16i	-2.7742750932e-17-1.1494080219e-16i	-2.6765827160e-18-1.1919273735e-16i	-1.7486989940e-17-1.1877867333e-16i	-1.1999960702e-17-1.4936427544e-16i	-4.5764650925e-17-1.0813534140e-16i	-9.6330716552e-17-6.6935874791e-17i	-1.0403128208e-16-7.1895416879e-17i	-1.1904711097e-16-5.3277886318e-17i	-1.3241447994e-16-3.3078183430e-17i	-1.3392235306e-16-1.3976762143e-17i	-1.3144673640e-16-1.1079405837e-16i	-5.5681695881e-17-2.1483074420e-16i	9.9871283846e-18-2.1882530337e-16i	9.6772913280e-18-1.8678164266e-16i	3.7460740611e-17-2.0564698798e-16i	3.4026484442e-17-2.2372817872e-16i	6.6724026787e-17-1.8881634798e-16i	4.0828573863e-17-1.3373247819e-16i	6.5908939930e-17-3.6080550748e-17i	1.5352664961e-16+2.5625195771e-16i	4.3701297665e-16+1.1510308662e-15i	1.3273155228e-15+3.6022630873e-15i	4.0076508138e-15+1.0366869979e-14i	1.1826264427e-14+2.9725162011e-14i	3.3867639033e-14+8.4807005960e-14i	9.4981589477e-14+2.3935787804e-13i	2.6236965608e-13+6.6736768049e-13i	7.1301806476e-13+1.8362335088e-12i	1.9069015711e-12+4.9801706789e-12i	5.0193104884e-12+1.3300886911e-11i	1.3004111298e-11+3.4951613284e-11i	3.3157974118e-11+9.0303881398e-11i	8.3190695581e-11+2.2927232681e-10i	2.0532043527e-10+5.7173539156e-10i	4.9833848381e-10+1.3997727260e-09i	1.1890344306e-09+3.3634077741e-09i	2.7878594002e-09+7.9289296560e-09i	6.4205475029e-09+1.8332591570e-08i	1.4518072975e-08+4.1559683659e-08i	3.2217154582e-08+9.2347412589e-08i	7.0130676745e-08+2.0106840409e-07i	1.4968178423e-07+4.2883175121e-07i	3.1308556607e-07+8.9557931915e-07i	6.4147246473e-07+1.8307773929e-06i
	-0.70312		-2.8422822956e-17-8.1561497716e-17i	-1.8045369325e-17-1.0190450077e-16i	-1.6625073776e-17-1.0542311471e-16i	-1.3600184445e-17-1.1682894709e-16i	8.2568087751e-18-1.2458715573e-16i	-1.3842323548e-17-1.1272879891e-16i	-1.3599037725e-17-1.4742679241e-16i	-5.0367081079e-17-1.1904217187e-16i	-8.5945834570e-17-6.4269610529e-17i	-1.0200582313e-16-6.7791690563e-17i	-1.2307273149e-16-5.6301508437e-17i	-1.2772620002e-16-4.9424940063e-17i	-1.2671136590e-16-2.2278278027e-17i	-1.3449086363e-16-1.0779115936e-16i	-3.8928281141e-17-2.2689498745e-16i	3.0509048398e-17-2.3634087482e-16i	1.2087627302e-17-1.9535290574e-16i	2.1224395852e-17-2.0402308797e-16i	4.0022607157e-17-2.0390873184e-16i	5.0952943648e-17-1.7941789331e-16i	4.0955108300e-17-1.2401739051e-16i	5.5962399559e-17-3.6555498543e-17i	1.5173909902e-16+2.5599984122e-16i	4.4294427173e-16+1.1052430894e-15i	1.3201325210e-15+3.4491226513e-15i	4.0066963738e-15+9.9021639539e-15i	1.1857529937e-14+2.8288079781e-14i	3.3971256283e-14+8.0644400404e-14i	9.5395188331e-14+2.2752772241e-13i	2.6378695798e-13+6.3438121770e-13i	7.1782399030e-13+1.7457182162e-12i	1.9222763871e-12+4.7360904397e-12i	5.0665826997e-12+1.2653715427e-11i	1.3144216965e-11+3.3265046469e-11i	3.3559733539e-11+8.5984713699e-11i	8.4308544330e-11+2.1840615960e-10i	2.0834507209e-10+5.4488878260e-10i	5.0631000875e-10+1.3346555050e-09i	1.2095241446e-09+3.2084018830e-09i	2.8392716244e-09+7.5669414875e-09i	6.5465668506e-09+1.7503544392e-08i	1.4819975854e-08+3.9698266954e-08i	3.2924297497e-08+8.8251758164e-08i	7.1750440394e-08+1.9224069970e-07i	1.5331046349e-07+4.1020066024e-07i	3.2103628056e-07+8.5709306574e-07i	6.5850964866e-07+1.7530010505e-06i
	-0.82031		-2.8441727243e-17-8.0338631488e-17i	-2.1039359578e-17-1.0272820657e-16i	-2.3369659521e-17-9.5184309724e-17i	-1.8595475495e-17-1.2079624809e-16i	-6.3935590808e-19-1.1597057722e-16i	-1.1909679315e-17-1.0446692748e-16i	-3.5944470745e-18-1.2406204097e-16i	-4.4776998476e-17-1.1069982949e-16i	-9.9185989111e-17-5.3820456360e-17i	-1.0891796825e-16-6.5388992244e-17i	-1.2091536579e-16-5.2032944424e-17i	-1.4511951020e-16-3.8891709906e-17i	-1.5492489635e-16-1.9417391840e-17i	-1.2986132081e-16-1.2461587903e-16i	-5.1806077113e-17-2.1247152866e-16i	2.0744066178e-17-2.3805824189e-16i	-1.4682065932e-18-1.9325443867e-16i	3.2485011532e-17-2.1387398403e-16i	2.8750129028e-17-2.1053472042e-16i	4.5727272195e-17-1.8270834474e-16i	3.6860060548e-17-1.1789449858e-16i	6.7133875256e-17-4.4456545201e-17i	1.3962198074e-16+2.5713287870e-16i	4.5041385650e-16+1.0402812134e-15i	1.3068952384e-15+3.2566057428e-15i	3.9819463248e-15+9.3247957943e-15i	1.1740762305e-14+2.6638496953e-14i	3.3677911667e-14+7.5864670072e-14i	9.4637080558e-14+2.1396544653e-13i	2.6196503586e-13+5.9651631002e-13i	7.1365950304e-13+1.6418215587e-12i	1.9135802266e-12+4.4556917270e-12i	5.0500754364e-12+1.1909790000e-11i	1.3118298253e-11+3.1324859737e-11i	3.3536507007e-11+8.1012413619e-11i	8.4357314841e-11+2.0588826795e-10i	2.0872685536e-10+5.1394213185e-10i	5.0786349045e-10+1.2595526056e-09i	1.2147083196e-09+3.0295434120e-09i	2.8548545259e-09+7.1490908361e-09i	6.5902870564e-09+1.6546267215e-08i	1.4936470536e-08+3.7548444374e-08i	3.3221949860e-08+8.3520743773e-08i	7.2483995037e-08+1.8204247075e-07i	1.5506071834e-07+3.8867592559e-07i	3.2508942194e-07+8.1262928011e-07i	6.6763452675e-07+1.6631485374e-06i
	-0.9375		-3.0799358568e-17-6.4258319193e-17i	-1.1325970310e-17-1.1959442802e-16i	-2.7369381632e-17-8.7089251715e-17i	-8.3893415371e-18-1.4111400443e-16i	-7.6632499380e-19-9.8753580210e-17i	4.3356684766e-18-1.2746801870e-16i	-2.4720962667e-18-1.0519675221e-16i	-4.0623787307e-17-1.2226408512e-16i	-9.6867909355e-17-3.7350870287e-17i	-1.0576451794e-16-9.4478532555e-17i	-1.2921290305e-16-4.8031235343e-17i	-1.5222779998e-16-6.6026428543e-17i	-1.6394323843e-16+3.4571326845e-19i	-1.2209119197e-16-1.3864940872e-16i	-5.7297936994e-17-1.8088282141e-16i	9.4032475053e-18-2.5263342781e-16i	-2.0074951881e-17-1.7083905855e-16i	3.0833483172e-17-2.1734889253e-16i	-2.7791652690e-18-1.7846933455e-16i	4.2267006318e-17-1.8530572313e-16i	2.1264836526e-17-9.5929806158e-17i	7.9909603639e-17-7.5311926074e-17i	1.4178210415e-16+2.4648689557e-16i	4.2659557580e-16+9.4244181202e-16i	1.2518306028e-15+3.0670620246e-15i	3.8980647494e-15+8.6556101675e-15i	1.1478903191e-14+2.4818488464e-14i	3.2987014271e-14+7.0545881897e-14i	9.2724151818e-14+1.9901529757e-13i	2.5698314098e-13+5.5476705237e-13i	7.0081628508e-13+1.5274092356e-12i	1.8814244797e-12+4.1468035311e-12i	4.9713514139e-12+1.1089802720e-11i	1.2929992607e-11+2.9184698491e-11i	3.3096546499e-11+7.5523631760e-11i	8.3354959699e-11+1.9206006811e-10i	2.0650329123e-10+4.7973286328e-10i	5.0307353771e-10+1.1764790438e-09i	1.2047259146e-09+2.8315873591e-09i	2.8348426568e-09+6.6863776513e-09i	6.5520391442e-09+1.5485696509e-08i	1.4867833455e-08+3.5165589144e-08i	3.3109678149e-08+7.8274760817e-08i	7.2328114167e-08+1.7072988259e-07i	1.5492077223e-07+3.6479070894e-07i	3.2521006949e-07+7.6327282928e-07i	6.6875430685e-07+1.5633766862e-06i
	-1.0547		-3.5586236623e-17+5.3426377245e-17i	2.3538393415e-18-2.0894007392e-16i	-4.0574770967e-17+3.4029810872e-17i	1.1394285011e-17-2.2990439045e-16i	-7.1963622747e-18+2.4069085136e-17i	2.4310620478e-17-2.2050413426e-16i	-2.6186754193e-17+2.1075223601e-17i	-2.0268867486e-17-2.2190131524e-16i	-1.2028388355e-16+7.8713419898e-17i	-7.6027208871e-17-2.0377882438e-16i	-1.5137586570e-16+8.9014685040e-17i	-1.3013727133e-16-1.6734749607e-16i	-1.9095196999e-16+1.1606263432e-16i	-1.1079629653e-16-2.3282308052e-16i	-8.9672804284e-17-3.7807407569e-17i	2.8579766994e-17-3.4968216853e-16i	-5.7073801627e-17-3.4874433432e-17i	2.2419031752e-17-3.4180091580e-16i	-4.0938190098e-17-3.5602101614e-17i	5.7873224222e-17-3.0066528047e-16i	-1.4658440951e-17+2.9995166150e-17i	8.9267400947e-17-1.8939938536e-16i	8.3930070114e-17+3.6329573771e-16i	4.3961795132e-16+7.4406282350e-16i	1.1724980168e-15+2.9785497703e-15i	3.7986945936e-15+7.8576901729e-15i	1.1070774880e-14+2.3002324986e-14i	3.1969101540e-14+6.4778712291e-14i	8.9754125454e-14+1.8321023446e-13i	2.4907014282e-13+5.1024033585e-13i	6.7983262402e-13+1.4057402705e-12i	1.8273607497e-12+3.8175845241e-12i	4.8341120716e-12+1.0215696178e-11i	1.2588541011e-11+2.6901046815e-11i	3.2262321668e-11+6.9662613236e-11i	8.1355197278e-11+1.7728207072e-10i	2.0180010565e-10+4.4314649298e-10i	4.9222874609e-10+1.0875675375e-09i	1.1802249033e-09+2.6195723663e-09i	2.7806586762e-09+6.1904706747e-09i	6.4348720535e-09+1.4348313972e-08i	1.4620434313e-08+3.2608568575e-08i	3.2600427422e-08+7.2641935723e-08i	7.1308326754e-08+1.5857585508e-07i	1.5293931725e-07+3.3911367398e-07i	3.2148763656e-07+7.1018214251e-07i	6.6202601468e-07+1.4559913223e-06i
	-1.1719		6.3691733225e-18+5.0652913320e-16i	-4.1466567600e-17-6.7089764836e-16i	1.2696997772e-17+5.0115535529e-16i	-3.9589092321e-17-6.8837534252e-16i	4.5467453984e-17+5.0255080148e-16i	-2.0682154916e-17-6.8798296859e-16i	1.1431235706e-17+5.0094216650e-16i	-6.0592488124e-17-7.0681220369e-16i	-8.7339463270e-17+5.7167382458e-16i	-1.1495342204e-16-6.9453351334e-16i	-1.3328772093e-16+5.8023775099e-16i	-1.6278614253e-16-6.7441590223e-16i	-1.7285883344e-16+6.1504373493e-16i	-1.3751314917e-16-7.4845852399e-16i	-7.1828179909e-17+4.7716489108e-16i	-1.1399947735e-17-8.5514002325e-16i	-5.8137756558e-17+4.9174172729e-16i	-9.2728004389e-19-8.4920471065e-16i	-4.9651184489e-17+5.0478426496e-16i	3.1951255398e-17-8.3475437113e-16i	-2.1841036741e-17+5.8972934459e-16i	8.3838242160e-17-7.3927769775e-16i	6.7304252458e-17+8.8909274313e-16i	4.2151566031e-16+1.1297872066e-16i	1.1088657973e-15+3.3224303540e-15i	3.6355941889e-15+6.5823097071e-15i	1.0571706179e-14+2.1553225736e-14i	3.0588415251e-14+5.8352304754e-14i	8.5831809977e-14+1.6733827370e-13i	2.3852165122e-13+4.6369316169e-13i	6.5157543912e-13+1.2801944534e-12i	1.7534839817e-12+3.4759937339e-12i	4.6439407308e-12+9.3097337410e-12i	1.2108072367e-11+2.4530465469e-11i	3.1068939164e-11+6.3575142339e-11i	7.8443695126e-11+1.6191815725e-10i	1.9482259993e-10+4.0507916475e-10i	4.7581146675e-10+9.9497864151e-10i	1.1423167161e-09+2.3986113595e-09i	2.6948117129e-09+5.6732264489e-09i	6.2443323881e-09+1.3161067070e-08i	1.4206268513e-08+2.9937371485e-08i	3.1719554429e-08+6.6753029151e-08i	6.9476969270e-08+1.4585933976e-07i	1.4922170106e-07+3.1222696344e-07i	3.1412863318e-07+6.5454504246e-07i	6.4784321335e-07+1.3433608342e-06i
	-1.2891		6.6244700030e-16+1.7226259960e-15i	-6.9716748669e-16-1.9129393031e-15i	6.8648135359e-16+1.7474361493e-15i	-6.8090965317e-16-1.9550076163e-15i	6.9330727080e-16+1.7666092541e-15i	-6.6857158720e-16-1.9704294898e-15i	6.7980471578e-16+1.7756249991e-15i	-6.8587172369e-16-2.0063053870e-15i	5.4361200313e-16+1.8556515925e-15i	-7.5704147000e-16-2.0077450659e-15i	5.1378524900e-16+1.8916572611e-15i	-7.8529207632e-16-2.0028856541e-15i	4.4355536312e-16+1.9625364589e-15i	-7.5654343487e-16-2.1073614221e-15i	5.5341651207e-16+1.8443789322e-15i	-6.2651908539e-16-2.2295684483e-15i	5.2399790725e-16+1.8894763591e-15i	-6.1990781923e-16-2.2476608825e-15i	5.6133495310e-16+1.9302866665e-15i	-5.6826579924e-16-2.2538839069e-15i	5.7180973004e-16+2.0467283604e-15i	-5.0227565563e-16-2.2051945310e-15i	6.4452965021e-16+2.3575966339e-15i	-1.7831222620e-16-1.4682467177e-15i	1.5974586213e-15+4.6126377610e-15i	2.8796300861e-15+4.3452088384e-15i	1.0550846743e-14+2.1061098247e-14i	2.8358486532e-14+5.0905667175e-14i	8.1703750599e-14+1.5232688912e-13i	2.2516898797e-13+4.1564223916e-13i	6.1766155556e-13+1.1543195887e-12i	1.6619998871e-12+3.1294014181e-12i	4.4085620629e-12+8.3936635818e-12i	1.1506208683e-11+2.2127496852e-11i	2.9562632984e-11+5.7402575253e-11i	7.4732394677e-11+1.4632112451e-10i	1.8584366114e-10+3.6640205245e-10i	4.5446782350e-10+9.0081569281e-10i	1.0925085642e-09+2.1736914064e-09i	2.5807427293e-09+5.1462299052e-09i	5.9881239091e-09+1.1950334413e-08i	1.3642219141e-08+2.7210827399e-08i	3.0503269740e-08+6.0736518492e-08i	6.6909971411e-08+1.3285495254e-07i	1.4392346614e-07+2.8470483861e-07i	3.0344401634e-07+5.9753576526e-07i	6.2681193093e-07+1.2278317732e-06i
	-1.4062		3.5607013900e-15+3.1833706253e-15i	-3.6174158727e-15-3.3612050930e-15i	3.5920895015e-15+3.2206501986e-15i	-3.5929870453e-15-3.4044094719e-15i	3.6103263494e-15+3.2534087845e-15i	-3.5889781975e-15-3.4391746884e-15i	3.5807956133e-15+3.2862448951e-15i	-3.6198737632e-15-3.4858844091e-15i	3.4586923068e-15+3.3677558128e-15i	-3.6758114460e-15-3.5210990200e-15i	3.4324487300e-15+3.4308059778e-15i	-3.7254758714e-15-3.5408190052e-15i	3.3715708261e-15+3.5116914937e-15i	-3.7020306542e-15-3.6644131898e-15i	3.4841398102e-15+3.4157679232e-15i	-3.5775228993e-15-3.8025699472e-15i	3.4775532476e-15+3.4960059453e-15i	-3.5851027987e-15-3.8555962478e-15i	3.5046398852e-15+3.5585698808e-15i	-3.5549686321e-15-3.8974871835e-15i	3.5405686983e-15+3.7191633990e-15i	-3.5025566836e-15-3.8747698687e-15i	3.6302499013e-15+4.0377342756e-15i	-3.2295400781e-15-3.2516642784e-15i	4.5368485705e-15+6.0995795003e-15i	-3.8505128463e-16+1.8926098272e-15i	1.2909119323e-14+2.0795788328e-14i	2.3404061842e-14+4.3315155096e-14i	7.9428295498e-14+1.3766892988e-13i	2.0745321965e-13+3.6791247402e-13i	5.8120730891e-13+1.0299804645e-12i	1.5540477760e-12+2.7860462038e-12i	4.1382320645e-12+7.4861758682e-12i	1.0802133350e-11+1.9744041406e-11i	2.7799040342e-11+5.1275006635e-11i	7.0352158081e-11+1.3082141967e-10i	1.7518910955e-10+3.2792790229e-10i	4.2896978703e-10+8.0705041203e-10i	1.0326187250e-09+1.9494925710e-09i	2.4426282235e-09+4.6203817854e-09i	5.6756727094e-09+1.0740987209e-08i	1.2949103829e-08+2.4484537317e-08i	2.8996605897e-08+5.4714112698e-08i	6.3702613871e-08+1.1982348583e-07i	1.3724171538e-07+2.5709404296e-07i	2.8983204547e-07+5.4027527929e-07i	5.9971751750e-07+1.1116505571e-06i
	-1.5234		9.8835793221e-15+1.8550891869e-15i	-9.9953584220e-15-2.0045471972e-15i	9.9720122316e-15+1.8637119631e-15i	-1.0013955680e-14-2.0228290208e-15i	1.0022577580e-14+1.8613444990e-15i	-1.0027819482e-14-2.0264450509e-15i	1.0035814037e-14+1.8604593440e-15i	-1.0086267158e-14-2.0433640649e-15i	9.9526081092e-15+1.9011871642e-15i	-1.0189548961e-14-2.0487592662e-15i	9.9540239011e-15+1.9340309947e-15i	-1.0291171440e-14-2.0287924576e-15i	9.9545453049e-15+1.9769404831e-15i	-1.0315651382e-14-2.0947386766e-15i	1.0135295438e-14+1.8612737626e-15i	-1.0262784647e-14-2.1844427655e-15i	1.0196487146e-14+1.8893026451e-15i	-1.0342941902e-14-2.1917347107e-15i	1.0293204537e-14+1.9091796162e-15i	-1.0399173353e-14-2.1816370098e-15i	1.0387356944e-14+2.0177417130e-15i	-1.0432855938e-14-2.1174687400e-15i	1.0554595309e-14+2.2406732228e-15i	-1.0265669151e-14-1.5211004399e-15i	1.1494205367e-14+4.0374470206e-15i	-7.7380928907e-15+3.0900728526e-15i	1.9333216976e-14+1.6947286932e-14i	1.4142237486e-14+3.9609842789e-14i	8.0901625568e-14+1.1973832177e-13i	1.8415358075e-13+3.2542587938e-13i	5.4524977367e-13+9.0557645884e-13i	1.4312456408e-12+2.4566748148e-12i	3.8437216583e-12+6.6005156708e-12i	1.0017077520e-11+1.7430066985e-11i	2.5838742089e-11+4.5305082283e-11i	6.5447279718e-11+1.1571859345e-10i	1.6321886879e-10+2.9038266056e-10i	4.0017559506e-10+7.1546127776e-10i	9.6467813357e-10+1.7302349534e-09i	2.2851596820e-09+4.1055513295e-09i	5.3176261876e-09+9.5555936798e-09i	1.2150577817e-08+2.1809111097e-08i	2.7251051744e-08+4.8796909579e-08i	5.9964558008e-08+1.0700373628e-07i	1.2940489753e-07+2.2989678829e-07i	2.7375781383e-07+4.8379669578e-07i	5.6748464998e-07+9.9689477908e-07i
	-1.6406		1.5917125116e-14-3.5209071807e-15i	-1.6065131585e-14+3.4505545257e-15i	1.6085238880e-14-3.6218213055e-15i	-1.6119821032e-14+3.5103712976e-15i	1.6182943545e-14-3.7065713414e-15i	-1.6199448181e-14+3.6026436826e-15i	1.6258394638e-14-3.7908684716e-15i	-1.6318647861e-14+3.6758751755e-15i	1.6239215084e-14-3.8623287153e-15i	-1.6511544664e-14+3.7760359854e-15i	1.6313521629e-14-3.9462160904e-15i	-1.6675662898e-14+3.8985178569e-15i	1.6413161584e-14-4.0128485646e-15i	-1.6797050098e-14+3.9551409724e-15i	1.6656291047e-14-4.2471713045e-15i	-1.6814654267e-14+4.0077471557e-15i	1.6822502373e-14-4.3507655890e-15i	-1.7004465399e-14+4.1477441562e-15i	1.7005577067e-14-4.4814013919e-15i	-1.7181847130e-14+4.3110378940e-15i	1.7241071298e-14-4.5406091098e-15i	-1.7304621294e-14+4.5415706434e-15i	1.7508332320e-14-4.4893216626e-15i	-1.7323973275e-14+5.2518165166e-15i	1.8519507171e-14-3.1065118973e-15i	-1.5171257784e-14+9.4760432151e-15i	2.5833010739e-14+7.9595939172e-15i	4.6732055845e-15+4.1468186933e-14i	8.2227380596e-14+9.7226964012e-14i	1.5983778267e-13+2.9049802039e-13i	5.0699884140e-13+7.8146496637e-13i	1.3012139267e-12+2.1484350148e-12i	3.5300851511e-12+5.7497472915e-12i	9.1791286773e-12+1.5225900320e-11i	2.3738317201e-11+3.9590876248e-11i	6.0174172880e-11+1.0126687622e-10i	1.5030292353e-10+2.5439175422e-10i	3.6899293419e-10+6.2757843317e-10i	8.9082279603e-10+1.5195694742e-09i	2.1133160759e-09+3.6102990500e-09i	4.9253175825e-09+8.4138063042e-09i	1.1271969496e-08+1.9228772543e-08i	2.5322008670e-08+4.3082359029e-08i	5.5814478578e-08+9.4605965658e-08i	1.2066167747e-07+2.0355705418e-07i	2.5573078107e-07+4.2901714218e-07i	5.3113303040e-07+8.8541686712e-07i
	-1.7578		1.5333223688e-14-7.4670715230e-15i	-1.5502197933e-14+7.4537390250e-15i	1.5526822775e-14-7.6377922801e-15i	-1.5558577782e-14+7.5682016400e-15i	1.5631421743e-14-7.7813312277e-15i	-1.5670810130e-14+7.7173422709e-15i	1.5750412569e-14-7.9335246335e-15i	-1.5812891192e-14+7.8570831962e-15i	1.5739252012e-14-8.0765301144e-15i	-1.6048271861e-14+8.0306492123e-15i	1.5849964074e-14-8.2218691566e-15i	-1.6234076111e-14+8.2289177689e-15i	1.5970424119e-14-8.3873702557e-15i	-1.6373657466e-14+8.3732898832e-15i	1.6252946764e-14-8.6928505340e-15i	-1.6434126971e-14+8.5219624552e-15i	1.6419103935e-14-8.8839080509e-15i	-1.6668043737e-14+8.7635019601e-15i	1.6637452845e-14-9.1071565281e-15i	-1.6849360735e-14+9.0307995733e-15i	1.6912544417e-14-9.2864688041e-15i	-1.7038001018e-14+9.3712821107e-15i	1.7215835369e-14-9.3908519267e-15i	-1.7098332323e-14+1.0115263168e-14i	1.8148988858e-14-8.2924808566e-15i	-1.5227753285e-14+1.3946721288e-14i	2.4840468538e-14+1.0568777644e-15i	2.6525489075e-15+4.1639904986e-14i	7.5816060427e-14+7.7726723939e-14i	1.4268312767e-13+2.5623288825e-13i	4.5983571158e-13+6.6691764288e-13i	1.1753234918e-12+1.8580009872e-12i	3.1982497852e-12+4.9536172084e-12i	8.3199147294e-12+1.3154650071e-11i	2.1549622978e-11+3.4221100216e-11i	5.4692348953e-11+8.7662791063e-11i	1.3680591092e-10+2.2047459237e-10i	3.3633488354e-10+5.4464412604e-10i	8.1319636587e-10+1.3205078628e-09i	1.9321312844e-09+3.1416848198e-09i	4.5102430772e-09+7.3319432803e-09i	1.0339108899e-08+1.6780382446e-08i	2.3266242009e-08+3.7652117341e-08i	5.1374621296e-08+8.2807206918e-08i	1.1126959434e-07+1.7845062676e-07i	2.3628166946e-07+3.7671701192e-07i	4.9173147272e-07+7.7880192499e-07i
	-1.875		9.1522141749e-15-6.0901152442e-15i	-9.2642888471e-15+6.0783876157e-15i	9.2906467558e-15-6.2366449045e-15i	-9.3239026677e-15+6.1696235718e-15i	9.3953448180e-15-6.3494698907e-15i	-9.3940021885e-15+6.2878697929e-15i	9.4623332512e-15-6.4798786978e-15i	-9.4992730734e-15+6.4041029878e-15i	9.4266409988e-15-6.5933379179e-15i	-9.6912102597e-15+6.5299238284e-15i	9.4830990401e-15-6.7112284337e-15i	-9.8327708100e-15+6.6939983365e-15i	9.5576888230e-15-6.8409730161e-15i	-9.9184608926e-15+6.8014546847e-15i	9.7825478790e-15-7.0882501380e-15i	-9.9247318351e-15+6.9341967572e-15i	9.8959017642e-15-7.2462649759e-15i	-1.0112154854e-14+7.1299982025e-15i	1.0034437782e-14-7.4308634743e-15i	-1.0241913549e-14+7.3501370289e-15i	1.0232043736e-14-7.5472166894e-15i	-1.0332068763e-14+7.6156567100e-15i	1.0445213082e-14-7.6234217488e-15i	-1.0337330515e-14+8.2688905921e-15i	1.1238052560e-14-6.6577664370e-15i	-8.5896271640e-15+1.1515220641e-14i	1.7163837981e-14+1.3129315845e-15i	7.4324720962e-15+3.5084198965e-14i	6.2567631286e-14+6.6611472537e-14i	1.3250599834e-13+2.1776588868e-13i	4.0559834619e-13+5.6847693887e-13i	1.0561402719e-12+1.5831329386e-12i	2.8573680298e-12+4.2263220994e-12i	7.4610293779e-12+1.1233877567e-11i	1.9330195948e-11+2.9261909332e-11i	4.9144939681e-11+7.5055208054e-11i	1.2308463745e-10+1.8902571138e-10i	3.0306834227e-10+4.6760990258e-10i	7.3387231543e-10+1.1353703611e-09i	1.7464663789e-09+2.7051854602e-09i	4.0835859764e-09+6.3227449528e-09i	9.3772144277e-09+1.4492914044e-08i	2.1139480977e-08+3.2570798939e-08i	4.6765598450e-08+7.1748513742e-08i	1.0148416895e-07+1.5487902796e-07i	2.1594004884e-07+3.2752701845e-07i	4.5035300337e-07+6.7834061881e-07i
	-1.9922		3.5433796141e-15-2.8006279186e-15i	-3.6068418864e-15+2.7325753308e-15i	3.6240986929e-15-2.8788674348e-15i	-3.6403122197e-15+2.7744941487e-15i	3.6856045793e-15-2.9287893389e-15i	-3.6676412502e-15+2.8289623488e-15i	3.7051329931e-15-2.9973190725e-15i	-3.7389860378e-15+2.8728976714e-15i	3.6305554501e-15-3.0545314325e-15i	-3.8605869754e-15+2.9375876131e-15i	3.6289240195e-15-3.1027741963e-15i	-3.9539782834e-15+3.0258633594e-15i	3.6260540395e-15-3.1595730849e-15i	-3.9823253805e-15+3.0523521051e-15i	3.8039899819e-15-3.3263688847e-15i	-3.9134237973e-15+3.1077604663e-15i	3.8254524835e-15-3.3734728960e-15i	-4.0267430383e-15+3.2108867236e-15i	3.8854576708e-15-3.4510286856e-15i	-4.0854084855e-15+3.3375109882e-15i	4.0155992494e-15-3.4723803676e-15i	-4.0832514581e-15+3.4891492990e-15i	4.1033409037e-15-3.4604297922e-15i	-4.0260646006e-15+3.9708819908e-15i	4.7195751032e-15-2.5307027733e-15i	-2.3842450286e-15+6.6222582759e-15i	9.8702596838e-15+4.2966145420e-15i	1.1845343521e-14+2.6404470400e-14i	4.9846724965e-14+5.9364885853e-14i	1.2234440072e-13+1.8006724284e-13i	3.5271022393e-13+4.8212415868e-13i	9.3899864523e-13+1.3308400902e-12i	2.5225914626e-12+3.5687150057e-12i	6.6148186666e-12+9.4840339936e-12i	1.7139347901e-11+2.4748788794e-11i	4.3655027650e-11+6.3554393768e-11i	1.0947293925e-10+1.6030656236e-10i	2.6998267996e-10+3.9714562156e-10i	6.5477348180e-10+9.6577433583e-10i	1.5608256826e-09+2.3046921327e-09i	3.6557863615e-09+5.3953236283e-09i	8.4099242541e-09+1.2387338997e-08i	1.8994267169e-08+2.7885624424e-08i	4.2101727995e-08+6.1534078841e-08i	9.1549012312e-08+1.3306729343e-07i	1.9521383136e-07+2.8192294098e-07i	4.0803332583e-07+5.8501709443e-07i
	-2.1094		9.5555395266e-16-8.2792252934e-16i	-9.7782595944e-16+7.8171428985e-16i	9.8447113386e-16-8.6656177951e-16i	-9.6395820248e-16+7.8306871817e-16i	1.0246884721e-15-8.7998871606e-16i	-9.9033137016e-16+8.0645842907e-16i	1.0152268113e-15-9.0662103909e-16i	-1.0301397828e-15+8.0559473022e-16i	9.1202442139e-16-9.3713642590e-16i	-1.1247981302e-15+8.2567456452e-16i	8.9520253513e-16-9.4617235088e-16i	-1.1877719717e-15+8.7734105576e-16i	8.6063079405e-16-9.4811373551e-16i	-1.1754692184e-15+8.4516578887e-16i	1.0198804867e-15-1.0522977491e-15i	-1.0646444309e-15+8.4458969749e-16i	9.9751579436e-16-1.0609322293e-15i	-1.1495448502e-15+8.9143816819e-16i	1.0099493533e-15-1.0797483411e-15i	-1.1633800255e-15+9.6517398451e-16i	1.0719970433e-15-1.0260648045e-15i	-1.1203463321e-15+1.0413885575e-15i	1.1112718864e-15-9.5013524864e-16i	-1.0242307972e-15+1.4013907090e-15i	1.5815807200e-15-1.0809674001e-16i	4.3495811250e-16+3.5697950534e-15i	6.0509384241e-15+5.6310583595e-15i	1.2916572904e-14+1.9992127697e-14i	4.0883423321e-14+5.1552715360e-14i	1.0939540635e-13+1.4782717310e-13i	3.0526615407e-13+4.0366555983e-13i	8.2316858669e-13+1.1068066124e-12i	2.2037000723e-12+2.9789496126e-12i	5.7952558214e-12+7.9180251981e-12i	1.5025161571e-11+2.0698662230e-11i	3.8333216289e-11+5.3223388020e-11i	9.6259625068e-11+1.3446302326e-10i	2.3777611411e-10+3.3364146345e-10i	5.7759754155e-10+8.1267583494e-10i	1.3792200261e-09+1.9425612176e-09i	3.2361806281e-09+4.5553039442e-09i	7.4585124020e-09+1.0476865709e-08i	1.6878156939e-08+2.3626902210e-08i	3.7487130767e-08+5.2232046443e-08i	8.1687408527e-08+1.1316532525e-07i	1.7457164918e-07+2.4022751734e-07i	3.6573464638e-07+4.9951104573e-07i
	-2.2266		1.9121372435e-16-1.9101515262e-16i	-1.8876632133e-16+1.3908133068e-16i	2.0981428100e-16-1.9875991623e-16i	-1.8099209149e-16+1.2738367989e-16i	2.3179552335e-16-1.9426190335e-16i	-1.7446567112e-16+1.4094743493e-16i	2.3536865430e-16-2.1901308160e-16i	-2.2756824501e-16+1.2497872146e-16i	1.1852420006e-16-2.3692939993e-16i	-2.8591759730e-16+1.2736935703e-16i	9.7680379755e-17-2.2506089380e-16i	-3.4915678646e-16+1.4776817708e-16i	3.7025102750e-17-2.1556083998e-16i	-3.2507645944e-16+1.1332950562e-16i	1.6806233125e-16-2.8898143881e-16i	-2.2042367681e-16+9.8780457863e-17i	1.3308959872e-16-2.7748254296e-16i	-2.8115465845e-16+1.2944172495e-16i	1.4433377951e-16-2.7276284187e-16i	-2.8252938855e-16+1.8667013252e-16i	1.8206596246e-16-2.1259967939e-16i	-2.3054417542e-16+2.3683529033e-16i	1.9973999571e-16-1.1880638763e-16i	-1.5288185078e-16+5.2269569725e-16i	5.8961235366e-16+6.1708907630e-16i	1.1568260301e-15+2.3042043280e-15i	4.4759129097e-15+5.3517612572e-15i	1.1960532652e-14+1.5796645435e-14i	3.4494508130e-14+4.3175071891e-14i	9.5205620934e-14+1.2098583769e-13i	2.6270496659e-13+3.3310905073e-13i	7.1192944246e-13+9.1113458418e-13i	1.9047238780e-12+2.4574711260e-12i	5.0177644835e-12+6.5373238985e-12i	1.3023089971e-11+1.7116588157e-11i	3.3275133651e-11+4.4077735779e-11i	8.3680973887e-11+1.1154124343e-10i	2.0703803322e-10+2.7722797232e-10i	5.0377220185e-10+6.7643134128e-10i	1.2050596200e-09+1.6197341537e-09i	2.8327458093e-09+3.8050980714e-09i	6.5412950809e-09+8.7675012575e-09i	1.4832367121e-08+1.9809193641e-08i	3.3012711915e-08+4.3876807673e-08i	7.2095727161e-08+9.5252317706e-08i	1.5442880302e-07+2.0261862803e-07i	3.2431637841e-07+4.2221228353e-07i
	-2.3438		2.2375389053e-17-3.5715193143e-17i	-2.3421393033e-17+6.8150343556e-18i	3.9029148855e-17-4.3960209228e-17i	-2.6401713284e-17-1.9161513243e-18i	5.4525306624e-17-2.6121813415e-17i	-2.3363804176e-17+1.5960377702e-17i	5.2773715374e-17-5.1497273202e-17i	-5.3273414855e-17-6.1710063145e-18i	-4.9935955901e-17-7.5815523268e-17i	-1.3824237318e-16-1.9908681337e-17i	-7.9793185527e-17-6.2621818489e-17i	-1.7135312673e-16+5.6149859553e-18i	-1.4345002504e-16-4.2171172691e-17i	-1.7653957913e-16-2.8084123078e-17i	-7.0987555988e-18-1.1590718366e-16i	-5.1232605385e-17-3.9826270548e-17i	-4.3649063462e-17-9.4404932325e-17i	-1.1880589987e-16-1.1734581167e-17i	-4.6166410592e-17-8.6453393869e-17i	-1.0630050542e-16+1.2525561085e-17i	-1.0793719321e-17-1.7970225572e-17i	-6.3758185518e-17+7.2337040677e-17i	9.5177793682e-18+5.9358337660e-17i	1.1866096893e-17+2.9785666009e-16i	3.3445952350e-16+6.7652670766e-16i	1.1275060793e-15+1.7588669742e-15i	3.6633145619e-15+4.5484789395e-15i	1.0367972701e-14+1.2741149193e-14i	2.9280662875e-14+3.5331082657e-14i	8.1367862585e-14+9.8326731422e-14i	2.2404209399e-13+2.7130715044e-13i	6.0820779751e-13+7.4193785125e-13i	1.6281383934e-12+2.0037622139e-12i	4.2945578750e-12+5.3366339061e-12i	1.1159846334e-11+1.3994317346e-11i	2.8555527932e-11+3.6095216388e-11i	7.1921423293e-11+9.1497792244e-11i	1.7823450445e-10+2.2781321767e-10i	4.3443428461e-10+5.5687022428e-10i	1.0410850900e-09+1.3359136159e-09i	2.4519462666e-09+3.1442798172e-09i	5.6732463598e-09+7.2588678752e-09i	1.2890888637e-08+1.6433010412e-08i	2.8754110451e-08+3.6472478895e-08i	6.2938840911e-08+7.9343653463e-08i	1.3513720726e-07+1.6914261702e-07i	2.8451365074e-07+3.5324564033e-07i
	-2.4609		-4.5776490916e-18-1.2210595910e-17i	-7.7027526292e-18-1.0480577098e-17i	8.7100855460e-18-2.1020864802e-17i	-4.3442788056e-18-2.0922871325e-17i	3.5927986864e-17-1.0109828703e-17i	-1.2143572599e-17-8.2550204457e-18i	3.2438557879e-17-3.2640716598e-17i	-4.0879302483e-17-3.3293013144e-17i	-8.1804864002e-17-4.8321522952e-17i	-9.8479737504e-17-4.2134215042e-17i	-1.0557020214e-16-4.2010740588e-17i	-1.6062386019e-16-1.9044152926e-17i	-1.5324943102e-16-2.3707093123e-17i	-1.4593156637e-16-5.1357477091e-17i	-2.6806009747e-17-9.1883545189e-17i	-1.0196012314e-17-6.8723275183e-17i	-6.2020526223e-17-6.8992758503e-17i	-7.9682264041e-17-4.1758911865e-17i	-7.4816266431e-17-6.3261471334e-17i	-7.3908015228e-17-6.4376633850e-18i	-2.2402361336e-17+4.5311597293e-18i	-2.4927366140e-17+3.7612000169e-17i	-2.1109279023e-17+5.2170191103e-17i	2.9168846944e-17+2.2321293103e-16i	2.5097518207e-16+5.9651943895e-16i	9.7152482980e-16+1.4179400998e-15i	3.0648822987e-15+3.7153302666e-15i	8.7947881747e-15+1.0263685658e-14i	2.4685105449e-14+2.8476360866e-14i	6.8676914397e-14+7.9101225112e-14i	1.8903008909e-13+2.1833697642e-13i	5.1362542771e-13+5.9733008715e-13i	1.3760494676e-12+1.6149654932e-12i	3.6337604199e-12+4.3067638250e-12i	9.4546617351e-12+1.1311327055e-11i	2.4227036329e-11+2.9224449996e-11i	6.1114248371e-11+7.4213994529e-11i	1.5170470445e-10+1.8512327759e-10i	3.7042332814e-10+4.5338218703e-10i	8.8934363817e-10+1.0897686408e-09i	2.0986718203e-09+2.5700340210e-09i	4.8658287210e-09+5.9451858074e-09i	1.1080056814e-08+1.3486893666e-08i	2.4770631600e-08+2.9997214983e-08i	5.4347574430e-08+6.5399607792e-08i	1.1697946504e-07+1.3973141699e-07i	2.4692396522e-07+2.9250371432e-07i
	-2.5781		-6.5611360474e-18-1.3865886993e-17i	-5.1961063150e-18-1.7334094732e-17i	-1.8526272614e-18-1.5056345578e-17i	-9.9941907336e-18-3.1235883579e-17i	2.0659919410e-17-2.9312766655e-18i	-9.7213149558e-18-2.3332177977e-17i	1.2181932274e-17-3.2953889936e-17i	-3.6256073788e-17-4.4269797861e-17i	-1.0664187746e-16-4.3804516413e-17i	-1.1643344010e-16-4.5407295530e-17i	-1.2884175686e-16-3.7446811736e-17i	-1.7025115950e-16-2.7968148603e-17i	-1.6189060390e-16-1.9650868015e-17i	-1.3127572544e-16-6.0247014715e-17i	-2.0056409193e-17-7.9131208987e-17i	-2.4832302217e-17-6.0186137411e-17i	-8.5480725949e-17-4.6872880928e-17i	-8.3670414239e-17-3.8490046493e-17i	-8.9084974404e-17-4.4759517196e-17i	-1.0071810625e-16+1.9041199521e-18i	-4.9921567872e-17+8.2536316005e-18i	-1.7760965444e-17+2.2710818597e-17i	-3.6995454398e-17+5.6774568017e-17i	-7.7843827740e-18+1.9633693951e-16i	1.5150283492e-16+5.2254875183e-16i	7.9147734782e-16+1.1566794411e-15i	2.5449055793e-15+2.9967439981e-15i	7.3549571293e-15+8.2121671320e-15i	2.0595430618e-14+2.2698400090e-14i	5.7303505996e-14+6.2937364434e-14i	1.5773573844e-13+1.7367530220e-13i	4.2884076169e-13+4.7537365439e-13i	1.1498473438e-12+1.2865325442e-12i	3.0397406141e-12+3.4355748838e-12i	7.9191588730e-12+9.0377644097e-12i	2.0321551200e-11+2.3391660707e-11i	5.1343062578e-11+5.9513401779e-11i	1.2766566254e-10+1.4874284230e-10i	3.1228951607e-10+3.6501284379e-10i	7.5120447784e-10+8.7915282535e-10i	1.7762605702e-09+2.0776460502e-09i	4.1270192962e-09+4.8163453661e-09i	9.4185469632e-09+1.0949711525e-08i	2.1105101023e-08+2.4408016251e-08i	4.6418086953e-08+5.3335167190e-08i	1.0016692035e-07+1.1422210282e-07i	2.1200181623e-07+2.3968479853e-07i
	-2.6953		-5.4159902203e-18-4.5878027128e-18i	-5.6524116649e-18-2.2131064432e-17i	-3.8211437146e-18-5.0701820469e-18i	-8.7591873022e-18-1.9814957502e-17i	2.1090123523e-17+4.5297284290e-19i	6.4057338069e-18-1.0443867253e-17i	2.0388988554e-17-1.7592285639e-17i	-2.4812840884e-17-3.7752915499e-17i	-9.7395334933e-17-4.4505459724e-17i	-1.1613746733e-16-5.1045068243e-17i	-1.1593184184e-16-3.0363239772e-17i	-1.5174918679e-16-2.4331947415e-17i	-1.6402299390e-16-1.1786419247e-17i	-1.1490637581e-16-5.4578473432e-17i	-5.3051186890e-17-7.2225695762e-17i	-2.1721097120e-17-5.3423627123e-17i	-9.8695802152e-17-5.0395164194e-17i	-1.0469420975e-16-3.8231777640e-17i	-9.6488402225e-17-3.8003787821e-17i	-1.0338576072e-16-3.3305683793e-18i	-4.5616009686e-17+1.3888481454e-17i	-3.0528082581e-17+2.9017585044e-17i	-6.9757868323e-17+6.4599070424e-17i	-2.0162331964e-17+1.7331839132e-16i	1.1479123928e-16+4.4447794690e-16i	6.5036946686e-16+9.4431412396e-16i	2.1087639308e-15+2.3927920263e-15i	6.0898723602e-15+6.5021077599e-15i	1.7010495611e-14+1.7891556544e-14i	4.7294729685e-14+4.9489862389e-14i	1.3012358969e-13+1.3656562300e-13i	3.5404661331e-13+3.7391490607e-13i	9.5003136292e-13+1.0129366284e-12i	2.5140738936e-12+2.7086775303e-12i	6.5578843664e-12+7.1374461587e-12i	1.6852497234e-11+1.8507267074e-11i	4.2645886461e-11+4.7178833565e-11i	1.0622245385e-10+1.1815544097e-10i	2.6031494885e-10+2.9055935810e-10i	6.2740567905e-10+7.0132338434e-10i	1.4865948501e-09+1.6609970632e-09i	3.4615026868e-09+3.8589994200e-09i	7.9177413530e-09+8.7930190225e-09i	1.7784527837e-08+1.9645708027e-08i	3.9212979257e-08+4.3030294813e-08i	8.4841301037e-08+9.2377540982e-08i	1.8006060921e-07+1.9433338372e-07i
	-2.8125		-1.3262135911e-17-1.9926988461e-17i	-5.8256004685e-18-2.0502210957e-17i	-8.7677731879e-18-1.8762780107e-17i	-1.4074261004e-17-2.0999797193e-17i	9.3261023105e-18+5.5950792395e-18i	9.1214204843e-18-1.2414321972e-17i	1.9030457522e-17-2.0595068030e-17i	-4.4304777986e-17-3.6901680800e-17i	-1.0277085927e-16-4.5111040737e-17i	-1.1525532652e-16-4.2599047477e-17i	-1.2729763409e-16-3.4200748253e-17i	-1.4745485591e-16-2.0740373083e-17i	-1.7352969223e-16-2.5711400543e-17i	-1.3098828456e-16-5.4366464490e-17i	-4.1918442831e-17-6.9724692690e-17i	-5.1129392129e-17-3.4494044945e-17i	-1.0655244374e-16-3.9395416096e-17i	-1.1293322373e-16-2.3429091539e-17i	-1.0281580356e-16-2.4427032167e-17i	-1.1221833046e-16+1.3274184731e-17i	-7.4194402292e-17+3.5869707587e-17i	-3.0599708244e-17+3.5049740112e-17i	-6.6374641324e-17+6.4874076154e-17i	-5.3006839755e-17+1.6086632452e-16i	7.6514619614e-17+3.8208821313e-16i	5.1675052592e-16+7.7958005370e-16i	1.7402331267e-15+1.9051033710e-15i	4.9962042249e-15+5.1107535579e-15i	1.3892550643e-14+1.3949944260e-14i	3.8592153938e-14+3.8490478714e-14i	1.0619403738e-13+1.0612090242e-13i	2.8901048593e-13+2.9066772603e-13i	7.7611911063e-13+7.8810399074e-13i	2.0558285446e-12+2.1104310892e-12i	5.3691571966e-12+5.5706518275e-12i	1.3817315757e-11+1.4472257545e-11i	3.5020969916e-11+3.6968216659e-11i	8.7382222472e-11+9.2781124209e-11i	2.1454528830e-10+2.2866022140e-10i	5.1812474040e-10+5.5314943330e-10i	1.2302541443e-09+1.3130375163e-09i	2.8709948630e-09+3.0576153288e-09i	6.5823940587e-09+6.9833464248e-09i	1.4821427314e-08+1.5639807423e-08i	3.2763830903e-08+3.4340046858e-08i	7.1079389088e-08+7.3906924754e-08i	1.5128083948e-07+1.5588083406e-07i
	-2.9297		-1.2027927692e-17-1.4866562791e-17i	-4.6713820569e-18-2.5762876477e-17i	-1.8076724648e-17-1.4726194041e-17i	-2.0056538520e-17-2.1759367955e-17i	7.7666632866e-18+2.4323076007e-18i	-6.4694174662e-18-1.2762060626e-17i	4.8493113940e-18-2.1799232296e-17i	-6.5197856606e-17-3.5975954940e-17i	-1.1331594837e-16-4.5193699926e-17i	-1.0062936971e-16-5.5802113202e-17i	-1.1282655458e-16-3.4642775152e-17i	-1.5097211676e-16-3.3993365263e-17i	-1.6924376227e-16-3.7427456194e-17i	-1.2200809518e-16-6.0775159495e-17i	-4.4139623859e-17-6.5420185554e-17i	-4.1853189521e-17-4.3599886871e-17i	-9.5882570038e-17-4.2627394747e-17i	-9.6544266849e-17-2.9961872955e-17i	-1.2396312449e-16-2.2497073852e-17i	-1.2280967265e-16+9.6378711288e-18i	-6.3467367754e-17+2.6182580883e-17i	-5.0205102899e-17+2.6902682309e-17i	-8.2723203067e-17+4.9265200147e-17i	-7.7214650608e-17+1.4242995292e-16i	3.0497975945e-17+3.2385657106e-16i	4.1228997341e-16+6.1606872015e-16i	1.4215191262e-15+1.4914438986e-15i	4.0571942542e-15+3.9543400914e-15i	1.1227421253e-14+1.0748322086e-14i	3.1160629720e-14+2.9582257009e-14i	8.5683991672e-14+8.1488106573e-14i	2.3329137101e-13+2.2324590942e-13i	6.2690837578e-13+6.0586726136e-13i	1.6621639032e-12+1.6247287213e-12i	4.3461682557e-12+4.2962336706e-12i	1.1200456641e-11+1.1183617080e-11i	2.8433627434e-11+2.8628544396e-11i	7.1070538056e-11+7.2010409485e-11i	1.7482772309e-10+1.7787608752e-10i	4.2306531485e-10+4.3129989991e-10i	1.0067075020e-09+1.0262169163e-09i	2.3546599731e-09+2.3954371678e-09i	5.4115115415e-09+5.4843078734e-09i	1.2215632381e-08+1.2313042989e-08i	2.7074821423e-08+2.7104045201e-08i	5.8900038338e-08+5.8485172458e-08i	1.2572323406e-07+1.2368417531e-07i
	-3.0469		-4.8475916250e-18-2.6994869691e-18i	1.1625656205e-18-9.1645612865e-18i	-7.1304595479e-18-1.6056355297e-18i	8.1052964358e-20-1.1216213592e-17i	1.4479748829e-17+9.3734187531e-18i	-2.8692036847e-19-6.3628428238e-18i	1.9671281168e-17-1.0526706725e-17i	-4.4622041241e-17-2.4687878642e-17i	-1.0339544000e-16-3.2496769615e-17i	-1.1136911092e-16-3.4179094680e-17i	-1.1538444682e-16-2.1630084083e-17i	-1.3174135318e-16-3.2695061206e-17i	-1.5194301088e-16-3.4990894406e-17i	-1.2034621623e-16-5.8224456683e-17i	-4.7268574549e-17-5.7223748805e-17i	-4.0610509858e-17-3.6833328794e-17i	-9.8146151555e-17-3.2460069658e-17i	-1.0219340550e-16-1.7352802084e-17i	-1.0545366867e-16-2.0806470591e-17i	-9.6000109077e-17+1.1911114766e-17i	-4.7237754924e-17+1.8730652059e-17i	-5.0880204494e-17+3.1463060168e-17i	-8.8204933532e-17+5.7829056229e-17i	-7.3626689676e-17+1.2590323619e-16i	1.4035559434e-17+2.8971464193e-16i	3.1595914803e-16+5.1114896572e-16i	1.1321312138e-15+1.1507030104e-15i	3.2599372015e-15+3.0275819799e-15i	9.0088536569e-15+8.1793593891e-15i	2.4876736473e-14+2.2470728244e-14i	6.8379784153e-14+6.1837834171e-14i	1.8624313514e-13+1.6940156597e-13i	5.0073715602e-13+4.6014437413e-13i	1.3287535825e-12+1.2357338901e-12i	3.4783343729e-12+3.2735923053e-12i	8.9763763297e-12+8.5391737287e-12i	2.2823733121e-11+2.1907637133e-11i	5.7149163717e-11+5.5232874863e-11i	1.4085253113e-10+1.3675822066e-10i	3.4155238469e-10+3.3240489797e-10i	8.1452767352e-10+7.9285517946e-10i	1.9095814777e-09+1.8553233419e-09i	4.3993651677e-09+4.2584510713e-09i	9.9564170076e-09+9.5853526680e-09i	2.2127070349e-08+2.1154928831e-08i	4.8272806563e-08+4.5770393396e-08i	1.0334542769e-07+9.7061358128e-08i
	-3.1641		2.2926397655e-18-1.0479930750e-17i	3.7656055402e-18-9.2396594015e-18i	2.7989095095e-18-9.0580563928e-18i	6.0644874956e-18-1.4237687732e-17i	2.6590639751e-17+2.9511140333e-18i	8.1305791178e-18-2.1575022103e-18i	2.3805450928e-17-1.7056604453e-17i	-4.0384177298e-17-3.0240813312e-17i	-8.9115771727e-17-3.6871189129e-17i	-8.6945926006e-17-3.2584670201e-17i	-1.0622740266e-16-2.6781209811e-17i	-1.2690483123e-16-2.4867533496e-17i	-1.2730900273e-16-3.9417525488e-17i	-1.0947336222e-16-5.9516003411e-17i	-1.9445399711e-17-5.4591714212e-17i	-3.0912287210e-17-2.0615770822e-17i	-8.4635616641e-17-2.7767566579e-17i	-9.6041092131e-17-6.1502297994e-18i	-1.0756028183e-16-1.5527868472e-17i	-1.1639942448e-16+3.2475924079e-17i	-5.6399137988e-17+3.5822398056e-17i	-4.7552784400e-17+4.4301000873e-17i	-6.1415590754e-17+5.0230340060e-17i	-8.6981475380e-17+1.3009345325e-16i	-1.5949034190e-17+2.5444374487e-16i	2.4146139337e-16+4.1953776028e-16i	9.0094448600e-16+9.0220579431e-16i	2.5840999055e-15+2.3200560713e-15i	7.1205828518e-15+6.1801768342e-15i	1.9646021096e-14+1.6891856634e-14i	5.3982265914e-14+4.6372549629e-14i	1.4703067768e-13+1.2701409636e-13i	3.9550783091e-13+3.4521010054e-13i	1.0502902584e-12+9.2840257623e-13i	2.7523603481e-12+2.4640496601e-12i	7.1124391868e-12+6.4412223070e-12i	1.8112835354e-11+1.6563349213e-11i	4.5433543583e-11+4.1859892641e-11i	1.1219467464e-10+1.0390368203e-10i	2.7262887299e-10+2.5318646027e-10i	6.5161090999e-10+6.0544652675e-10i	1.5312514558e-09+1.4204381332e-09i	3.5365561442e-09+3.2687987338e-09i	8.0247613799e-09+7.3772463301e-09i	1.7883340230e-08+1.6325531488e-08i	3.9127476089e-08+3.5418871017e-08i	8.4020728235e-08+7.5321828953e-08i
	-3.2812		5.3990683628e-18+1.3712631597e-18i	7.7916999486e-18-1.0234569996e-17i	3.5136894153e-18-1.6448659326e-18i	3.7651796897e-19-1.1332917362e-17i	2.7670060626e-17+2.5896820250e-17i	5.5388129190e-18-9.3187287137e-19i	7.8073497870e-18+1.0598261732e-18i	-4.4673582738e-17-1.4883807085e-17i	-8.3520959184e-17-3.2555173085e-17i	-9.4549528204e-17-3.8716912082e-17i	-1.0036029615e-16-3.1865718182e-17i	-1.3827011529e-16-3.3931438411e-17i	-1.4155157477e-16-3.0252629153e-17i	-1.0562404493e-16-5.7916977428e-17i	-2.8589963733e-17-4.5173455001e-17i	-3.0199203760e-17-1.7220488949e-17i	-9.4598841413e-17-1.2494636235e-17i	-1.0932584832e-16-1.0260907096e-17i	-1.1959881999e-16-2.1042978148e-17i	-1.1615717877e-16+2.4929591067e-17i	-6.0020921977e-17+3.8872343820e-17i	-4.8731519364e-17+4.8936350581e-17i	-7.9451247441e-17+5.3834447091e-17i	-9.3000296446e-17+1.0773230795e-16i	-3.9686774770e-17+2.1551585382e-16i	1.8641829276e-16+3.2864283576e-16i	7.1430773239e-16+6.8651825050e-16i	2.0410465603e-15+1.7646398607e-15i	5.5744697464e-15+4.6125162298e-15i	1.5356939207e-14+1.2520331882e-14i	4.2144313726e-14+3.4330631823e-14i	1.1482611710e-13+9.4026745424e-14i	3.0891265314e-13+2.5576853460e-13i	8.2087003604e-13+6.8882718789e-13i	2.1533209658e-12+1.8317816669e-12i	5.5717019412e-12+4.7990732632e-12i	1.4211091004e-11+1.2370263634e-11i	3.5709320417e-11+3.1341632458e-11i	8.8353075463e-11+7.7996830876e-11i	2.1514805497e-10+1.9055789369e-10i	5.1538888798e-10+4.5689310659e-10i	1.2140468896e-09+1.0747894008e-09i	2.8110639106e-09+2.4800600558e-09i	6.3956080727e-09+5.6124788693e-09i	1.4292781065e-08+1.2454653559e-08i	3.1363793854e-08+2.7097254846e-08i	6.7557616855e-08+5.7791710458e-08i
	-3.3984		-1.3177289097e-18-8.7845459395e-18i	2.1437952588e-20-9.9854634757e-18i	4.7339353633e-18+7.3825047722e-18i	8.5500730211e-18-1.0340769679e-18i	2.8391314153e-17+3.2275634921e-17i	-3.2215872757e-18+5.1988815589e-18i	4.8679587463e-18-4.2838357326e-18i	-3.3008035229e-17-1.2412933283e-17i	-7.9199734584e-17-4.4588754693e-17i	-9.6837775460e-17-4.7299275787e-17i	-1.0827954347e-16-2.9874712495e-17i	-1.2672726642e-16-2.0799342748e-17i	-1.2520908724e-16-3.7375863018e-17i	-9.1860684403e-17-5.9044792937e-17i	-4.1585540050e-17-4.1385905864e-17i	-3.4984307744e-17-9.0532090519e-18i	-1.0208572937e-16-2.2416437718e-17i	-1.1160443041e-16-9.4555756335e-18i	-1.2877446864e-16-1.6195062191e-17i	-1.2619542752e-16+1.8510056252e-17i	-6.9177113023e-17+3.2706098914e-17i	-4.8649783945e-17+3.9357492177e-17i	-9.8605972066e-17+4.8420137017e-17i	-9.4023145609e-17+1.0706112031e-16i	-5.9662685653e-17+1.9021007113e-16i	1.1922421690e-16+2.6709058278e-16i	5.4923674998e-16+5.3106783145e-16i	1.6066952488e-15+1.3371595207e-15i	4.3222009778e-15+3.4025335223e-15i	1.1880243590e-14+9.1745233863e-15i	3.2528189042e-14+2.5121003867e-14i	8.8653718815e-14+6.8756272402e-14i	2.3859411260e-13+1.8710282218e-13i	6.3438202377e-13+5.0464062273e-13i	1.6656592784e-12+1.3446802405e-12i	4.3152718404e-12+3.5310065711e-12i	1.1023120522e-11+9.1244020299e-12i	2.7746992483e-11+2.3178554152e-11i	6.8786164317e-11+5.7837823004e-11i	1.6785689696e-10+1.4169328283e-10i	4.0302200708e-10+3.4067039192e-10i	9.5166863320e-10+8.0361507198e-10i	2.2092217209e-09+1.8595153057e-09i	5.0399843849e-09+4.2200313151e-09i	1.1295445837e-08+9.3914046985e-09i	2.4860858644e-08+2.0491873613e-08i	5.3718799431e-08+4.3833332615e-08i
	-3.5156		-2.7373084867e-18+1.6723596837e-17i	-3.8490202483e-18+1.2632564252e-17i	9.0130072410e-18+1.4387954603e-17i	1.5736289871e-17+1.6234023908e-17i	2.8206714763e-17+3.9384636440e-17i	8.3795638265e-18+3.2766682565e-17i	6.9568078747e-18+1.2772862047e-17i	-3.4451869551e-17+6.2730852847e-18i	-7.8688766222e-17-1.2721689764e-17i	-9.9165861009e-17-1.2857377060e-17i	-1.0581627972e-16-1.1964354531e-17i	-1.1195276269e-16-9.8308461825e-18i	-1.2774916280e-16-2.4775939178e-17i	-8.5838897024e-17-3.4615147490e-17i	-4.4617151211e-17-1.9664390887e-17i	-4.9302319208e-17+1.8696219101e-17i	-1.1601151301e-16+5.7275259176e-18i	-1.1529810827e-16+7.7587860076e-18i	-1.2581597319e-16-2.4778121671e-18i	-1.2701473821e-16+4.0996247344e-17i	-8.0111854925e-17+4.0623651104e-17i	-3.9421634558e-17+4.4545641003e-17i	-8.3822810334e-17+4.5183191955e-17i	-9.9296364362e-17+9.8270120626e-17i	-7.5449022999e-17+1.7455356832e-16i	8.1616556055e-17+2.2902043023e-16i	4.3205290168e-16+4.1691020443e-16i	1.2563040206e-15+9.9488555405e-16i	3.3118917439e-15+2.4835097464e-15i	9.0806139988e-15+6.6560838312e-15i	2.4848765192e-14+1.8146613676e-14i	6.7716058223e-14+4.9631287496e-14i	1.8225347218e-13+1.3510956926e-13i	4.8479184828e-13+3.6493414083e-13i	1.2739549649e-12+9.7446819834e-13i	3.3043334827e-12+2.5649993643e-12i	8.4530629617e-12+6.6455090202e-12i	2.1314296898e-11+1.6927795383e-11i	5.2941694420e-11+4.2359202593e-11i	1.2946771795e-10+1.0406929448e-10i	3.1156682057e-10+2.5093008832e-10i	7.3752512323e-10+5.9362994333e-10i	1.7165784649e-09+1.3775945900e-09i	3.9268976800e-09+3.1354388887e-09i	8.8263691338e-09+6.9981829866e-09i	1.9485703916e-08+1.5315267695e-08i	4.2238852610e-08+3.2859232480e-08i
	-3.6328		-4.3450592301e-19+1.5093313691e-17i	3.6328603397e-18+1.3985943433e-17i	5.0331424544e-18+1.7586571967e-17i	8.8793929472e-18+1.7896408611e-17i	2.0959472736e-17+3.6549194926e-17i	1.2892848712e-18+2.4898356196e-17i	1.8765631798e-17+2.2098341719e-17i	-2.3154342346e-17+3.8795742665e-18i	-8.9332878425e-17-2.2843399774e-17i	-1.0516936568e-16-1.5535806122e-17i	-9.8493850044e-17-8.9035896177e-18i	-1.1690588116e-16-8.6570533024e-18i	-1.4997430430e-16-1.6702202732e-17i	-1.0025933109e-16-2.7761460417e-17i	-2.1350637977e-17-1.3603469170e-17i	-4.0844029358e-17+1.8802689195e-17i	-1.0506963486e-16+1.2954065818e-17i	-1.1246937029e-16+1.8553903938e-17i	-1.2360998276e-16+4.1143243153e-18i	-1.2505880664e-16+3.4634989711e-17i	-7.4823877425e-17+4.8528637565e-17i	-5.4454153679e-17+5.4769310347e-17i	-8.7458660666e-17+5.5865209392e-17i	-1.0441246834e-16+9.3377588900e-17i	-7.0833689121e-17+1.5643000522e-16i	5.7958728144e-17+1.9677531644e-16i	3.4377105124e-16+3.2931542084e-16i	9.5548335077e-16+7.5379160464e-16i	2.5126292992e-15+1.8119252679e-15i	6.8766473145e-15+4.7838383289e-15i	1.8771310556e-14+1.2951956646e-14i	5.1153604256e-14+3.5371781416e-14i	1.3770304479e-13+9.6297858763e-14i	3.6637595642e-13+2.6045027686e-13i	9.6341121861e-13+6.9696496344e-13i	2.5015627620e-12+1.8391679658e-12i	6.4084305993e-12+4.7780027141e-12i	1.6185925084e-11+1.2205735798e-11i	4.0280887194e-11+3.0632911273e-11i	9.8716097236e-11+7.5483871444e-11i	2.3811300206e-10+1.8254918280e-10i	5.6505002540e-10+4.3315086057e-10i	1.3186205804e-09+1.0081881066e-09i	3.0249421700e-09+2.3015379884e-09i	6.8190674076e-09+5.1524254044e-09i	1.5100757240e-08+1.1310185290e-08i	3.2839765236e-08+2.4341042825e-08i
	-3.75		-8.9959322637e-18+1.6046058444e-17i	-2.9106514739e-18+2.2820285026e-17i	-8.0851423680e-19+1.0194495402e-17i	-2.1057227891e-18+8.5535511555e-18i	1.3650639142e-17+4.4117820224e-17i	-4.7403012009e-18+3.0196048980e-17i	5.4291591153e-18+2.6715242419e-17i	-5.1656580546e-17-3.7051164393e-19i	-1.0821036621e-16-1.6161662021e-17i	-1.1374996253e-16-9.0316134550e-18i	-1.1274498852e-16-1.4280860430e-17i	-1.4273800602e-16-3.1407448380e-18i	-1.4993476653e-16-6.1917094136e-18i	-9.5116464792e-17-2.6303675230e-17i	-5.6333419099e-17-2.2149770317e-18i	-4.3697582322e-17+2.0999677873e-17i	-1.1501590477e-16+1.6718909142e-17i	-1.2517875112e-16+3.0860403856e-17i	-1.3029195439e-16+1.3185252298e-17i	-1.3303949916e-16+3.2684925306e-17i	-9.1590197925e-17+4.5789570246e-17i	-5.9909162998e-17+6.3018687726e-17i	-8.7588005607e-17+5.9597359272e-17i	-9.4319764777e-17+9.9108254553e-17i	-8.1779563749e-17+1.5119060083e-16i	2.0824089820e-17+1.7118376541e-16i	2.5287725585e-16+2.6282329303e-16i	7.4084581149e-16+5.7997015675e-16i	1.9089266428e-15+1.3100266027e-15i	5.1510705116e-15+3.4005009296e-15i	1.4016358685e-14+9.1401893491e-15i	3.8224427441e-14+2.4900801587e-14i	1.0289470542e-13+6.7708517707e-14i	2.7380235819e-13+1.8337540500e-13i	7.2040296610e-13+4.9181575496e-13i	1.8724139021e-12+1.3012520953e-12i	4.8030354390e-12+3.3902651133e-12i	1.2150898636e-11+8.6868268434e-12i	3.0296470146e-11+2.1868803968e-11i	7.4404969399e-11+5.4055646854e-11i	1.7988897974e-10+1.3113454273e-10i	4.2795036147e-10+3.1212086092e-10i	1.0013430569e-09+7.2873097114e-10i	2.3035865887e-09+1.6687212623e-09i	5.2083833971e-09+3.7473083274e-09i	1.1569988789e-08+8.2513850570e-09i	2.5243937016e-08+1.7813903240e-08i
	-3.8672		-3.6089308789e-18+1.9528320046e-17i	6.5722454827e-18+1.7844369554e-17i	8.7554431711e-19+9.8412381290e-18i	-3.8439432437e-18+3.5169570168e-18i	1.8123327132e-17+4.4662392010e-17i	-3.2879091334e-18+2.8506239282e-17i	-4.0281188930e-18+2.5489630037e-17i	-3.9048428115e-17+9.1441915318e-18i	-9.4603609924e-17-8.9258504747e-18i	-9.6317304705e-17-1.3236573123e-17i	-1.1470661413e-16-8.8714632201e-18i	-1.4262315275e-16-6.8733156081e-18i	-1.3551425135e-16-7.8262647153e-18i	-1.0219440894e-16-2.7581433825e-17i	-5.8077421782e-17-4.6038761311e-19i	-6.1959403063e-17+3.2181419966e-17i	-1.3015562032e-16+1.6839976840e-17i	-1.3043733719e-16+3.2164147650e-17i	-1.3644803395e-16+2.4566903612e-17i	-1.3212603476e-16+4.3007975912e-17i	-8.1288209998e-17+5.2867922097e-17i	-8.3921512244e-17+6.6568614515e-17i	-1.0860167109e-16+7.8302111555e-17i	-1.0464151910e-16+1.0445280972e-16i	-8.9657955175e-17+1.5264483893e-16i	-7.4853486252e-18+1.5137328285e-16i	1.8994448909e-16+2.2389682453e-16i	5.5056582631e-16+4.4906682335e-16i	1.4215775913e-15+9.5351406831e-16i	3.7990794808e-15+2.3981235789e-15i	1.0347525014e-14+6.3760500157e-15i	2.8258719621e-14+1.7289983022e-14i	7.6037888863e-14+4.6953297521e-14i	2.0234562017e-13+1.2731448420e-13i	5.3265996765e-13+3.4229950650e-13i	1.3856451873e-12+9.0817789681e-13i	3.5588040102e-12+2.3733052963e-12i	9.0172778957e-12+6.1004547625e-12i	2.2524948237e-11+1.5407640797e-11i	5.5435307568e-11+3.8209207312e-11i	1.3433686211e-10+9.2994023645e-11i	3.2038560175e-10+2.2205560938e-10i	7.5166951753e-10+5.2011202952e-10i	1.7341388502e-09+1.1948027011e-09i	3.9326543700e-09+2.6916019097e-09i	8.7636809591e-09+5.9456457219e-09i	1.9184439616e-08+1.2877158171e-08i
	-3.9844		7.1945158799e-18+2.1162518146e-17i	1.6197204390e-17+1.6337550361e-17i	1.0617439553e-17+2.0026563226e-17i	1.5347554853e-17+3.2048264165e-17i	3.3303674436e-17+5.2595979831e-17i	1.1232552483e-17+4.5625579389e-17i	8.2135074286e-18+2.2130273977e-17i	-2.9811146847e-17+1.2669472619e-17i	-7.5358804628e-17-1.9788197936e-17i	-7.6693071928e-17-1.0058533956e-17i	-9.3457693811e-17-6.3512635019e-18i	-1.1755185377e-16+5.5524969867e-18i	-1.2398627652e-16-6.7943284088e-18i	-7.5360309558e-17-1.9449951527e-17i	-4.3844368789e-17-6.9734086254e-18i	-5.0163168302e-17+2.7583548749e-17i	-1.1076254400e-16+2.0573219762e-17i	-1.2421920276e-16+2.4587251932e-17i	-1.3554726711e-16+2.6595602484e-17i	-1.1937643549e-16+6.2065371286e-17i	-7.5750801453e-17+5.7670227873e-17i	-5.0427543960e-17+6.6850632827e-17i	-8.6638646514e-17+6.1858506914e-17i	-1.0548697915e-16+9.4130246630e-17i	-9.6872139703e-17+1.3917250660e-16i	-7.4781179801e-18+1.3425347519e-16i	1.4578308444e-16+1.8236478626e-16i	4.2190494688e-16+3.4860178080e-16i	1.0483957523e-15+6.8325231087e-16i	2.7892570550e-15+1.6665347684e-15i	7.5510587678e-15+4.3776201217e-15i	2.0641948932e-14+1.1836270396e-14i	5.5590996080e-14+3.2092667255e-14i	1.4790123192e-13+8.7110650317e-14i	3.8943475480e-13+2.3484118485e-13i	1.0138576602e-12+6.2495724905e-13i	2.6068561468e-12+1.6384679714e-12i	6.6150560260e-12+4.2258720351e-12i	1.6553993979e-11+1.0709805107e-11i	4.0824896615e-11+2.6650475044e-11i	9.9159564218e-11+6.5083552408e-11i	2.3708387509e-10+1.5593358515e-10i	5.5773192203e-10+3.6645344695e-10i	1.2904053173e-09+8.4459196020e-10i	2.9352317190e-09+1.9088850352e-09i	6.5618524344e-09+4.2303991325e-09i	1.4412556927e-08+9.1921565067e-09i
	-4.1016		1.4878076019e-17+1.2355391033e-17i	1.0294040116e-17+1.5965159052e-17i	9.6153208014e-18+2.6587245101e-17i	1.8790801780e-17+2.5946627897e-17i	4.3329765307e-17+5.4456237697e-17i	3.1996647855e-18+3.8247152870e-17i	1.0973053167e-17+2.2822992326e-17i	-2.2468153961e-17+3.7789740170e-18i	-6.7771844475e-17-2.3220899564e-17i	-8.1721707344e-17-1.7476275350e-17i	-8.4490746031e-17-4.8561494021e-18i	-1.1818446121e-16-2.1373683152e-18i	-1.0883965868e-16-1.7184570798e-17i	-7.3903888311e-17-2.5370253149e-17i	-3.6190920351e-17+5.8308302955e-18i	-3.7839074985e-17+3.3342422850e-17i	-8.6718949756e-17+1.2760738623e-17i	-1.3207780848e-16+2.5823179750e-17i	-1.2959080312e-16+2.8633921190e-17i	-1.2207119330e-16+5.4499647068e-17i	-6.9660431001e-17+5.7501888917e-17i	-5.3461108622e-17+6.3087070012e-17i	-8.0661062398e-17+5.6471444176e-17i	-1.0254400583e-16+8.7676322806e-17i	-1.0789391500e-16+1.2141362467e-16i	-2.1554447054e-17+1.2832965321e-16i	1.1814121415e-16+1.6233162338e-16i	3.2210960177e-16+2.8092352694e-16i	7.7658730253e-16+4.8885542694e-16i	2.0201111460e-15+1.1450318674e-15i	5.4374750993e-15+2.9739126033e-15i	1.4910508811e-14+7.9941085284e-15i	4.0191329179e-14+2.1604102760e-14i	1.0691844500e-13+5.8715001307e-14i	2.8157562026e-13+1.5875533732e-13i	7.3347098956e-13+4.2384440357e-13i	1.8878216800e-12+1.1150542816e-12i	4.7970907921e-12+2.8863401820e-12i	1.2025384245e-11+7.3417870735e-12i	2.9716811283e-11+1.8335982510e-11i	7.2344002587e-11+4.4939426539e-11i	1.7340297650e-10+1.0805039696e-10i	4.0902672387e-10+2.5480557280e-10i	9.4907789367e-10+5.8927302903e-10i	2.1654141150e-09+1.3363185423e-09i	4.8564476326e-09+2.9713890193e-09i	1.0702787837e-08+6.4779531699e-09i
	-4.2188		2.4914486836e-18+2.0743586050e-17i	6.4119867960e-18+3.7663195856e-17i	1.2305557875e-17+3.8178089100e-17i	5.6516799821e-18+3.8180967299e-17i	2.6990632991e-17+5.7740878993e-17i	9.3762415966e-18+5.2035422549e-17i	1.1501783962e-17+4.0779716518e-17i	-2.2667920464e-17+1.4450314872e-17i	-7.4493164387e-17-1.6398962065e-17i	-7.8093830311e-17-2.3909468089e-18i	-9.3440486965e-17+1.3654787099e-18i	-1.1460987980e-16+1.1648659541e-17i	-1.2242704967e-16+4.1342119698e-18i	-7.6971779981e-17-5.4755423812e-18i	-3.6569794203e-17+1.8038993563e-17i	-4.6541944629e-17+5.6456643047e-17i	-9.2761082038e-17+2.8322633565e-17i	-1.2234912564e-16+4.0264482930e-17i	-1.3325238455e-16+3.8286106551e-17i	-1.3935531759e-16+7.1037790072e-17i	-8.6284287664e-17+7.0411576376e-17i	-7.0521471401e-17+7.9960896222e-17i	-8.5165244589e-17+7.5776497361e-17i	-9.8934488662e-17+1.0715384644e-16i	-1.0319192256e-16+1.2941913895e-16i	-2.1655584500e-17+1.1992193790e-16i	8.6143878107e-17+1.4969624948e-16i	2.5032431249e-16+2.4567291739e-16i	5.6154887229e-16+3.7195347665e-16i	1.4524218307e-15+8.0794222298e-16i	3.8680594979e-15+2.0058794915e-15i	1.0643095652e-14+5.3435465527e-15i	2.8743353991e-14+1.4323975592e-14i	7.6457182317e-14+3.8951453507e-14i	2.0132315734e-13+1.0567155564e-13i	5.2467428824e-13+2.8311917009e-13i	1.3515668268e-12+7.4764072742e-13i	3.4387950561e-12+1.9428724979e-12i	8.6346171076e-12+4.9614171414e-12i	2.1379751062e-11+1.2439224307e-11i	5.2164994280e-11+3.0603117565e-11i	1.2534666249e-10+7.3854043092e-11i	2.9646834696e-10+1.7479458559e-10i	6.8989193036e-10+4.0566923734e-10i	1.5788799410e-09+9.2315154098e-10i	3.5524561852e-09+2.0597190652e-09i	7.8556141186e-09+4.5056478609e-09i
	-4.3359		-3.3752759009e-18+3.6730615198e-17i	-1.6538329576e-18+3.6228496009e-17i	-3.8395287182e-18+3.5032892402e-17i	-3.9043027059e-18+3.7739646360e-17i	2.1210974375e-17+6.6402794628e-17i	3.3214951254e-18+5.3408327711e-17i	7.7214068859e-19+3.7837823009e-17i	-3.9492468952e-17+3.4610008235e-17i	-8.0289313113e-17+4.9753791015e-18i	-9.4389764166e-17+4.4685182182e-18i	-1.0967545510e-16+1.1000773288e-17i	-1.2151634147e-16+9.6872523084e-18i	-1.3080998669e-16+1.2979273280e-17i	-7.7398224951e-17+1.3026217042e-18i	-5.0736385595e-17+2.2649084679e-17i	-6.7349324263e-17+6.0348039947e-17i	-1.2439031732e-16+4.9860257851e-17i	-1.3610421106e-16+4.6343499639e-17i	-1.4368037471e-16+5.0913961322e-17i	-1.5484612656e-16+7.0202550832e-17i	-8.4372056873e-17+8.1133452902e-17i	-7.4777145707e-17+8.5100588547e-17i	-9.0122258446e-17+7.3814667247e-17i	-1.1815024098e-16+1.0008393622e-16i	-1.0230063453e-16+1.3502940767e-16i	-4.2976120188e-17+1.1998184496e-16i	3.5703501692e-17+1.3664608593e-16i	1.6593804183e-16+2.0810545262e-16i	3.9410840864e-16+2.8998701911e-16i	1.0001439251e-15+5.6732933567e-16i	2.6979215623e-15+1.3361841131e-15i	7.4916944365e-15+3.4992364599e-15i	2.0307991383e-14+9.3456487204e-15i	5.4036062505e-14+2.5404118984e-14i	1.4231866366e-13+6.9193727346e-14i	3.7107774318e-13+1.8612422886e-13i	9.5665696206e-13+4.9355326723e-13i	2.4367874208e-12+1.2881168200e-12i	6.1281118403e-12+3.3034691538e-12i	1.5202402949e-11+8.3170716086e-12i	3.7174533117e-11+2.0544830653e-11i	8.9546207693e-11+4.9775358898e-11i	2.1236273723e-10+1.1825460106e-10i	4.9560261243e-10+2.7546341258e-10i	1.1377164440e-09+6.2910824506e-10i	2.5681561754e-09+1.4085996069e-09i	5.6984079090e-09+3.0919968846e-09i
	-4.4531		1.4030079729e-17+3.3008257551e-17i	1.0779315659e-17+4.3870893900e-17i	4.3250742441e-18+4.6958297828e-17i	9.0059457749e-18+4.8697187552e-17i	3.1731921835e-17+6.8432034207e-17i	8.5760387042e-18+6.0749156053e-17i	6.0441808431e-18+5.5568028314e-17i	-2.6019763260e-17+3.3767157374e-17i	-7.6232462757e-17+2.9688448765e-18i	-8.3038540768e-17+1.8184833169e-17i	-9.0315825069e-17+2.2912073675e-17i	-1.1013291884e-16+1.3421870792e-17i	-1.1473855254e-16+2.6329501123e-18i	-6.2491428572e-17+3.4442950497e-18i	-3.9921218089e-17+4.0423082205e-17i	-5.3056136688e-17+6.9625644809e-17i	-1.0486652672e-16+4.7354446633e-17i	-1.2394721819e-16+6.6189480124e-17i	-1.3067908040e-16+5.9038479763e-17i	-1.2323172581e-16+7.2635549499e-17i	-8.1963369687e-17+7.2860810076e-17i	-6.7312134485e-17+8.5128975395e-17i	-9.1716640778e-17+9.4028464874e-17i	-1.0781372237e-16+1.0159818730e-16i	-1.1458321265e-16+1.2400672351e-16i	-3.9806945751e-17+1.2181017094e-16i	3.8206597256e-17+1.4715702535e-16i	1.2816794092e-16+1.9035946835e-16i	2.7101404014e-16+2.1800552938e-16i	7.0262926735e-16+3.8783140258e-16i	1.8586861677e-15+8.9802120285e-16i	5.2264309973e-15+2.2720053438e-15i	1.4200179820e-14+5.9848608478e-15i	3.7793716148e-14+1.6271089362e-14i	9.9523789999e-14+4.4532476569e-14i	2.5954655603e-13+1.2030353327e-13i	6.6945868970e-13+3.2052582067e-13i	1.7069489701e-12+8.4054336179e-13i	4.2987915992e-12+2.1658283072e-12i	1.0683650793e-11+5.4776689987e-12i	2.6180832695e-11+1.3590074176e-11i	6.3217470931e-11+3.3063587972e-11i	1.5032279272e-10+7.8867398773e-11i	3.5182707446e-10+1.8442587841e-10i	8.1014498002e-10+4.2277105638e-10i	1.8346844497e-09+9.5004078987e-10i	4.0848817420e-09+2.0928156171e-09i
	-4.5703		8.9456737633e-18+2.5156797664e-17i	1.5959120869e-17+2.5704710872e-17i	8.9008063411e-18+3.4669940323e-17i	8.4628877285e-18+3.0755313447e-17i	2.6259032244e-17+6.1971312659e-17i	6.4952813608e-18+4.2978160394e-17i	5.1795376274e-18+4.1230957644e-17i	-3.9155342273e-17+2.0836759679e-17i	-7.6818143365e-17-9.7467543467e-19i	-8.1015837653e-17+6.6402284396e-18i	-8.7274924245e-17+1.1735436917e-17i	-1.1114791393e-16+7.2350571282e-18i	-1.1764796903e-16+1.0904731561e-18i	-8.0362403851e-17-2.0973165555e-18i	-4.2460954575e-17+3.5196505739e-17i	-6.5190668264e-17+6.3351274647e-17i	-1.0999211040e-16+4.7434256659e-17i	-1.1797999932e-16+5.1671186118e-17i	-1.2786142512e-16+5.2263648319e-17i	-1.5000998649e-16+7.2776410073e-17i	-8.7717933433e-17+7.3684073175e-17i	-7.1082592082e-17+8.4001751034e-17i	-9.2343173297e-17+8.5858010411e-17i	-1.0895411851e-16+1.0267109349e-16i	-1.1055424444e-16+1.1779336663e-16i	-4.9645775474e-17+1.1751012814e-16i	2.0509720455e-17+1.3496345221e-16i	9.4607491515e-17+1.7733616986e-16i	1.8525012373e-16+1.8121586338e-16i	4.7302907831e-16+2.8745169532e-16i	1.2482904642e-15+6.0026492399e-16i	3.5835008438e-15+1.4679896507e-15i	9.8090923207e-15+3.7693582745e-15i	2.6145006225e-14+1.0210272509e-14i	6.8823892564e-14+2.8115258434e-14i	1.7950140988e-13+7.6373460947e-14i	4.6319964083e-13+2.0455828021e-13i	1.1819986469e-12+5.3936308813e-13i	2.9805815578e-12+1.3970980978e-12i	7.4201965016e-12+3.5512106274e-12i	1.8221182936e-11+8.8524895062e-12i	4.4102233529e-11+2.1634620417e-11i	1.0514570377e-10+5.1826834843e-11i	2.4679598226e-10+1.2168849597e-10i	5.7003591323e-10+2.8004488260e-10i	1.2951287460e-09+6.3167720936e-10i	2.8934774253e-09+1.3965662030e-09i
	-4.6875		7.6931393411e-18+3.8601621156e-17i	5.8010005423e-18+3.9831462974e-17i	5.4903643577e-18+3.8094341116e-17i	4.5363448920e-18+4.3556795777e-17i	1.5325333246e-17+6.3752795467e-17i	-2.7949666512e-18+5.6498644837e-17i	1.4310816343e-18+4.0461333412e-17i	-3.9710995915e-17+3.6480121754e-17i	-8.3402751872e-17+1.5245647213e-18i	-8.3882347181e-17+1.2838200079e-17i	-9.7095467216e-17+1.6773384416e-17i	-1.1206579483e-16+2.2993819163e-17i	-1.1495997619e-16+5.7895667371e-18i	-7.7697532110e-17+1.2586763771e-17i	-4.2286464451e-17+4.3980595449e-17i	-6.3842675143e-17+7.7981132666e-17i	-1.1332009197e-16+5.3515951490e-17i	-1.3079944308e-16+6.1837748867e-17i	-1.3605514421e-16+5.7324756032e-17i	-1.4064403829e-16+7.9713603209e-17i	-9.8978775976e-17+7.6445932304e-17i	-8.3810530851e-17+8.7674268457e-17i	-8.8543857554e-17+8.2269975544e-17i	-1.1014285398e-16+1.0298970799e-16i	-9.9536469725e-17+1.2385755569e-16i	-4.8771642467e-17+1.1259266405e-16i	2.2542039840e-17+1.3046134331e-16i	6.6484091955e-17+1.6980458979e-16i	1.2975445838e-16+1.5616605910e-16i	3.0334020099e-16+2.2028552873e-16i	8.1670735235e-16+4.0824446735e-16i	2.4222489226e-15+9.4770799753e-16i	6.7014728030e-15+2.3273934728e-15i	1.7872903277e-14+6.2614463037e-15i	4.7066416358e-14+1.7382343788e-14i	1.2277243319e-13+4.7537142329e-14i	3.1689469412e-13+1.2810902516e-13i	8.0911977780e-13+3.3993444929e-13i	2.0426307792e-12+8.8583690529e-13i	5.0932154991e-12+2.2643744238e-12i	1.2531718771e-11+5.6743651583e-12i	3.0401634947e-11+1.3935836175e-11i	7.2669620363e-11+3.3538090276e-11i	1.7105292238e-10+7.9089135126e-11i	3.9629586058e-10+1.8275870061e-10i	9.0331751193e-10+4.1385021406e-10i	2.0250571856e-09+9.1840684925e-10i
	-4.8047		1.3911276446e-17+1.7566551497e-17i	9.1678695309e-18+2.4178083982e-17i	6.8315633252e-18+3.5118850026e-17i	9.4217467983e-18+2.7123385203e-17i	1.7604506502e-17+5.6981937388e-17i	4.6980543435e-18+4.6731916639e-17i	7.9229285283e-18+5.0197006585e-17i	-2.7870169558e-17+2.3094284202e-17i	-7.8774623817e-17-5.8344848332e-20i	-8.0654184076e-17+3.0269879372e-18i	-8.5012558358e-17+1.1514121586e-17i	-9.8910389428e-17+1.3919156378e-17i	-1.0424926856e-16+9.5963704104e-18i	-6.9571778927e-17+1.8199114987e-18i	-4.6449672527e-17+4.1906430435e-17i	-6.4768353812e-17+6.3438205283e-17i	-1.1322369883e-16+4.6201127501e-17i	-1.3027230397e-16+5.3806652898e-17i	-1.2851475295e-16+6.1280992783e-17i	-1.3819619515e-16+7.1080608802e-17i	-9.1899278387e-17+7.8728800664e-17i	-8.3307915696e-17+8.7777248595e-17i	-8.7003581735e-17+8.8326283896e-17i	-1.0649222782e-16+1.0059510820e-16i	-1.0933175517e-16+1.2161929539e-16i	-4.6195069224e-17+1.0882121791e-16i	1.9056223301e-17+1.1739546838e-16i	4.4344077821e-17+1.6291894546e-16i	8.2487669698e-17+1.3784919879e-16i	1.9382174824e-16+1.6807440800e-16i	5.0123885258e-16+2.8546553997e-16i	1.5939246148e-15+6.0388835175e-16i	4.5072449682e-15+1.4081922401e-15i	1.2078725259e-14+3.7440148464e-15i	3.1810707253e-14+1.0499746577e-14i	8.3034300350e-14+2.8946988468e-14i	2.1435115378e-13+7.8594139302e-14i	5.4755763939e-13+2.1011075689e-13i	1.3836145351e-12+5.5139532400e-13i	3.4549605727e-12+1.4185905265e-12i	8.5167103120e-12+3.5759085411e-12i	2.0707467236e-11+8.8300032706e-12i	4.9623138693e-11+2.1357265348e-11i	1.1713253562e-10+5.0599926461e-11i	2.7219627096e-10+1.1743675809e-10i	6.2245548826e-10+2.6702333133e-10i	1.4002093093e-09+5.9487460745e-10i
	-4.9219		1.4876190786e-17+3.5031340662e-17i	1.4421518661e-17+3.4635615771e-17i	6.3714578567e-18+4.0279821454e-17i	1.0620992244e-17+4.2291616322e-17i	2.6799388412e-17+6.3217336081e-17i	1.3446585188e-17+5.9232896593e-17i	6.5452253535e-19+6.2532539602e-17i	-3.2233643061e-17+2.8371908425e-17i	-6.8531206310e-17+9.3382052707e-18i	-6.2562753167e-17+1.9042210275e-17i	-7.7637869142e-17+2.3421029148e-17i	-9.0258626889e-17+1.3902287205e-17i	-9.8367150694e-17+1.5096713465e-17i	-6.0164135493e-17+1.7976325340e-17i	-3.7830999141e-17+5.0354046287e-17i	-5.4096582162e-17+7.6989787766e-17i	-9.2363199826e-17+5.7892681047e-17i	-1.0869528190e-16+6.2207234262e-17i	-1.2777793062e-16+8.0158829395e-17i	-1.3288124182e-16+8.5406910096e-17i	-8.0653659674e-17+9.6900077226e-17i	-5.2852002095e-17+1.0676896959e-16i	-7.9222319017e-17+1.0342872794e-16i	-9.7629024127e-17+1.1323248399e-16i	-8.8711685655e-17+1.3106804342e-16i	-3.6744899197e-17+1.1570014894e-16i	1.1149718109e-17+1.3310589758e-16i	4.7284641806e-17+1.6273113637e-16i	6.1837270220e-17+1.4725107242e-16i	1.1909295455e-16+1.5398553646e-16i	2.8854914993e-16+2.2768327441e-16i	1.0257378850e-15+4.2043261546e-16i	3.0014135730e-15+8.5086141919e-16i	8.0771374126e-15+2.1743462626e-15i	2.1274047483e-14+6.1910026206e-15i	5.5539532794e-14+1.7204584531e-14i	1.4339727731e-13+4.7121227746e-14i	3.6636572933e-13+1.2711578275e-13i	9.2637308606e-13+3.3638781111e-13i	2.3161508063e-12+8.7197019296e-13i	5.7194166729e-12+2.2129643584e-12i	1.3935854037e-11+5.4980116831e-12i	3.3478244576e-11+1.3372243728e-11i	7.9241241214e-11+3.1843157935e-11i	1.8469627046e-10+7.4251108585e-11i	4.2372226766e-10+1.6956344377e-10i	9.5642103035e-10+3.7928569178e-10i
	-5.0391		1.4394346654e-17+3.3150291995e-17i	1.0688265429e-17+4.5277804778e-17i	1.1587362719e-17+4.1063290731e-17i	6.2499999902e-18+4.9797819810e-17i	2.2689915929e-17+6.1136273833e-17i	5.1765621715e-18+5.8492821785e-17i	-2.7282232416e-18+4.6170694806e-17i	-3.6469185079e-17+3.2081062089e-17i	-7.0617781629e-17-8.4632417229e-19i	-6.8499812830e-17+1.6384494831e-17i	-7.2324264809e-17+1.6271165658e-17i	-8.6012206769e-17+2.9404343318e-17i	-1.0276891205e-16+1.0896543725e-17i	-6.4115839544e-17+2.2153086944e-17i	-3.7766986302e-17+5.0841071779e-17i	-4.7913309898e-17+8.7980751280e-17i	-9.7277749671e-17+5.9800296746e-17i	-1.0477876007e-16+7.5425495651e-17i	-1.2075832995e-16+7.9260209806e-17i	-1.3111567441e-16+1.0187730961e-16i	-9.0439015359e-17+7.9762958227e-17i	-5.8715696829e-17+1.0546961663e-16i	-9.8225113430e-17+9.7763760533e-17i	-1.0335307475e-16+1.1403183352e-16i	-1.0036364371e-16+1.1598804595e-16i	-4.1024703354e-17+1.1320360842e-16i	-6.1232736748e-19+1.3028337882e-16i	3.2108696143e-17+1.7169602463e-16i	2.8340115859e-17+1.3228121894e-16i	6.2062119270e-17+1.4262563775e-16i	1.4688760501e-16+1.7634468570e-16i	6.4062027339e-16+2.9413598435e-16i	1.9577300205e-15+4.9585405492e-16i	5.3293953221e-15+1.2202823491e-15i	1.4060252574e-14+3.5340073243e-15i	3.6742387154e-14+9.9350979980e-15i	9.4853270726e-14+2.7484077078e-14i	2.4234888910e-13+7.5034081406e-14i	6.1308280840e-13+2.0065527374e-13i	1.5345051127e-12+5.2490692865e-13i	3.7952577075e-12+1.3428384359e-12i	9.2662016377e-12+3.3598379794e-12i	2.2313436948e-11+8.2232589775e-12i	5.2957187808e-11+1.9692639180e-11i	1.2379872517e-10+4.6153517131e-11i	2.8492107897e-10+1.0588946205e-10i	6.4530944014e-10+2.3787017345e-10i
	-5.1562		2.2154014143e-18+2.3666606704e-17i	4.2275570554e-20+3.4062730093e-17i	1.1068781615e-18+3.5753082112e-17i	-4.7221166323e-18+3.8381452646e-17i	1.5189767099e-17+5.7464407256e-17i	-8.7442895763e-18+5.4952915006e-17i	-1.3487096030e-17+4.0922220741e-17i	-4.3111769898e-17+3.4753202175e-17i	-7.8392879813e-17-5.2754064811e-18i	-8.0623166036e-17+6.1658185901e-18i	-7.8256271364e-17+8.5730047018e-18i	-1.0656955063e-16+1.3020639192e-17i	-1.1619855992e-16+4.5204996583e-18i	-8.3411656211e-17+1.1493417986e-17i	-5.0365484457e-17+5.0293480550e-17i	-6.2245773262e-17+8.6155398709e-17i	-1.0644900162e-16+6.7638615861e-17i	-1.1844321231e-16+7.5006019405e-17i	-1.3301723671e-16+7.7952644193e-17i	-1.5079262755e-16+1.0190064742e-16i	-9.9550762141e-17+9.7024368340e-17i	-8.8550139000e-17+1.0824556347e-16i	-1.0985673409e-16+9.4764721302e-17i	-1.1851369659e-16+1.1336058703e-16i	-1.1036125998e-16+1.1511868458e-16i	-5.4520734904e-17+1.1376921695e-16i	-1.0789273001e-17+1.3705700149e-16i	3.9204632528e-18+1.6711064862e-16i	-5.6425738921e-19+1.2990862233e-16i	6.2819658449e-20+1.2554935155e-16i	2.4651743031e-17+1.4760709964e-16i	3.6162576444e-16+2.1326889131e-16i	1.2350161822e-15+2.9904631873e-16i	3.4341644426e-15+6.5601079170e-16i	9.1586769778e-15+1.9457730987e-15i	2.4028853459e-14+5.5427896736e-15i	6.2043546959e-14+1.5538747318e-14i	1.5848383592e-13+4.3054733488e-14i	4.0104793509e-13+1.1666935805e-13i	1.0047137541e-12+3.0869389802e-13i	2.4884797366e-12+7.9738700868e-13i	6.0871849372e-12+2.0118022296e-12i	1.4691803298e-11+4.9597651441e-12i	3.4960064244e-11+1.1953364421e-11i	8.1964514739e-11+2.8173954633e-11i	1.8923607756e-10+6.4966892869e-11i	4.3004339122e-10+1.4660803142e-10i
	-5.2734		3.6762636922e-18+4.2821199899e-17i	1.0252372113e-17+3.3854073539e-17i	9.8122274588e-18+4.9264983702e-17i	1.1245875771e-17+4.8074444281e-17i	1.6849975362e-17+6.7751592413e-17i	1.8105742024e-19+6.1233587595e-17i	-2.5545093030e-18+4.9356822181e-17i	-3.5241279552e-17+3.6655588582e-17i	-6.7926790327e-17+7.2688672730e-18i	-6.8252544724e-17+9.2501444655e-18i	-7.8458757891e-17+2.6253057191e-17i	-9.7200742157e-17+2.1406839903e-17i	-9.9145912654e-17+1.1782921335e-17i	-6.8125073185e-17+1.9473088438e-17i	-3.1570836131e-17+5.8890979176e-17i	-4.8077991232e-17+8.9121087748e-17i	-8.8050912047e-17+7.5253678283e-17i	-1.0770510236e-16+7.7362462256e-17i	-1.2475901086e-16+7.8639257344e-17i	-1.3821204266e-16+8.9458366526e-17i	-9.2622965063e-17+8.8876968852e-17i	-7.8899444906e-17+1.0444629788e-16i	-9.1730757838e-17+9.1582474507e-17i	-1.1087533434e-16+1.0498463995e-16i	-1.0061421061e-16+1.0617917258e-16i	-6.1803753349e-17+1.0704006729e-16i	-7.7337635501e-18+1.2089227440e-16i	-3.3147379529e-18+1.5232920566e-16i	-1.7470820472e-17+1.1589968548e-16i	-2.7696836528e-17+1.1212455795e-16i	-2.7955865817e-17+1.2072834936e-16i	1.7829466521e-16+1.6032150296e-16i	7.5712171334e-16+1.7894437026e-16i	2.1804904191e-15+3.1891086301e-16i	5.8893052181e-15+1.0037594658e-15i	1.5520718427e-14+2.9452144723e-15i	4.0131466347e-14+8.4210351609e-15i	1.0248628140e-13+2.3842261998e-14i	2.5935498796e-13+6.5793280538e-14i	6.5013653544e-13+1.7670058534e-13i	1.6122350955e-12+4.6203343429e-13i	3.9506389769e-12+1.1776631028e-12i	9.5558810952e-12+2.9285260806e-12i	2.2796571258e-11+7.1104260974e-12i	5.3599172475e-11+1.6867078698e-11i	1.2413262907e-10+3.9113053843e-11i	2.8303821218e-10+8.8702408985e-11i
	-5.3906		1.2156061080e-17+4.3013044191e-17i	1.6271295411e-17+4.1756003309e-17i	1.1870749070e-17+4.4879714866e-17i	1.1104415116e-17+5.3650933038e-17i	2.4665895069e-17+6.4078584515e-17i	1.6911914740e-17+6.0876004665e-17i	1.3145241610e-18+5.6607208742e-17i	-2.7041444225e-17+4.4949662293e-17i	-6.5188895964e-17+1.1045418230e-17i	-5.7957602639e-17+2.7991217883e-17i	-6.8034082003e-17+2.5028325758e-17i	-8.3533686872e-17+2.9208345885e-17i	-8.7279830697e-17+1.3565483099e-17i	-5.7562055715e-17+2.0880841329e-17i	-2.6378772242e-17+5.8651867954e-17i	-4.7745382366e-17+9.6667721305e-17i	-8.8003910643e-17+6.5759952035e-17i	-1.0178332834e-16+7.9677499968e-17i	-1.1260379098e-16+7.3600493255e-17i	-1.2375198800e-16+9.9446058093e-17i	-8.7491622555e-17+8.5166748678e-17i	-6.2880013922e-17+9.4135226130e-17i	-8.3032705843e-17+9.3141763691e-17i	-9.3633409480e-17+1.0627937640e-16i	-1.0622041450e-16+1.0039382892e-16i	-6.0200042632e-17+9.3265091965e-17i	-1.2567821267e-17+1.1462836552e-16i	-1.1384110282e-19+1.4486611306e-16i	-1.3296189349e-17+1.0629485292e-16i	-3.9949732206e-17+1.0161679527e-16i	-7.8198321953e-17+9.9590500623e-17i	6.3800471145e-17+1.3396266396e-16i	4.3883485916e-16+1.0403207951e-16i	1.3527675674e-15+1.2964589619e-16i	3.7259530525e-15+4.8661246455e-16i	9.9159419855e-15+1.4747961032e-15i	2.5665178301e-14+4.3049858162e-15i	6.5531306591e-14+1.2606766730e-14i	1.6579776024e-13+3.5726701597e-14i	4.1579060802e-13+9.7918385884e-14i	1.0321097181e-12+2.6018940449e-13i	2.5330742648e-12+6.7182056119e-13i	6.1395748454e-12+1.6885392199e-12i	1.4682312894e-11+4.1362629845e-12i	3.4616626465e-11+9.8855879786e-12i	8.0415211502e-11+2.3070494504e-11i	1.8396287694e-10+5.2608204488e-11i
	-5.5078		9.3312648981e-18+3.5392938217e-17i	1.2623951858e-17+3.3461239107e-17i	3.9386389315e-18+4.5590225832e-17i	1.2851910636e-17+5.9244342517e-17i	2.8678746381e-17+6.3548765860e-17i	1.4975866319e-17+6.2585563669e-17i	3.4873803906e-18+5.0060090833e-17i	-3.3567722165e-17+4.1480975712e-17i	-5.6724602148e-17+1.3538730080e-17i	-5.0060998640e-17+2.1913588845e-17i	-6.0909986520e-17+2.2012858212e-17i	-7.3146739936e-17+2.5015557603e-17i	-7.8978682290e-17+1.1076674477e-17i	-4.4263986846e-17+1.7860214623e-17i	-1.7918503401e-17+6.1779851544e-17i	-3.2512205010e-17+9.3911543773e-17i	-7.6470351113e-17+7.0477286252e-17i	-8.3071204637e-17+8.3537996674e-17i	-9.8737676832e-17+7.5625949674e-17i	-1.1703540332e-16+9.5050521967e-17i	-7.2468922097e-17+8.7570978600e-17i	-6.0427457770e-17+9.3861501196e-17i	-7.8766249898e-17+8.4362664523e-17i	-9.7022617966e-17+1.0354653125e-16i	-1.0112223210e-16+1.0231456393e-16i	-5.1780219459e-17+9.2687545568e-17i	-1.3452121364e-17+1.1647264465e-16i	-1.9149051177e-18+1.3554056240e-16i	-1.0382685172e-17+1.0721996621e-16i	-3.4031553692e-17+9.7607136745e-17i	-8.7876426242e-17+9.7054724616e-17i	-1.1639965660e-17+1.2129173877e-16i	2.3839612298e-16+6.9408263574e-17i	8.2834789667e-16+3.3460099727e-17i	2.3159898698e-15+2.0430185918e-16i	6.2529846236e-15+6.6482226929e-16i	1.6239023100e-14+2.0314516440e-15i	4.1454596566e-14+6.2520780163e-15i	1.0479131108e-13+1.8446993888e-14i	2.6280398499e-13+5.2092613494e-14i	6.5287948884e-13+1.4152536859e-13i	1.6045564494e-12+3.7177597593e-13i	3.8963910368e-12+9.4726633296e-13i	9.3395411390e-12+2.3461585300e-12i	2.2078978922e-11+5.6581716674e-12i	5.1443326669e-11+1.3304004977e-11i	1.1806798781e-10+3.0527876268e-11i
	-5.625		1.1195311775e-18+2.6858880599e-17i	4.4471188363e-18+2.6611614039e-17i	2.9801790391e-18+2.4955305705e-17i	8.0309408490e-18+4.2676958189e-17i	1.4807957484e-17+5.1462804221e-17i	7.2762586110e-19+4.3572928983e-17i	-1.0691812939e-17+3.9081130182e-17i	-4.1283064022e-17+3.9030042372e-17i	-6.7760823750e-17+5.3139600307e-18i	-6.0921314582e-17+8.8402575503e-18i	-7.1881748938e-17+1.2214283276e-17i	-7.5425631850e-17+1.8522870188e-17i	-8.8980950081e-17+7.3018572806e-18i	-6.7252675008e-17+1.0854186934e-17i	-3.7683540497e-17+5.8463612405e-17i	-4.6138455743e-17+9.3644500595e-17i	-7.4673613473e-17+6.7182351118e-17i	-9.2108639490e-17+7.4333189594e-17i	-1.0742296717e-16+7.0721154773e-17i	-1.1954802393e-16+8.4025841657e-17i	-7.2246543247e-17+8.1235681696e-17i	-7.1095101217e-17+8.2248524421e-17i	-8.8807782395e-17+8.0752892401e-17i	-1.0427541290e-16+1.0145751044e-16i	-1.0035873685e-16+1.0015313777e-16i	-5.7286691288e-17+8.8896356735e-17i	-1.8818261663e-17+1.0981895711e-16i	-1.2010409697e-17+1.3421013980e-16i	-1.2212826352e-17+1.0511374118e-16i	-5.8114664371e-17+8.9620316518e-17i	-1.2078700068e-16+9.8269347072e-17i	-6.8676047123e-17+1.1222659522e-16i	1.0543170240e-16+6.1993939952e-17i	4.6236866035e-16-1.5472308445e-18i	1.3940170843e-15+6.8952914440e-17i	3.8764474656e-15+2.5178596014e-16i	1.0157514985e-14+8.2495914598e-16i	2.5910884803e-14+2.7991344877e-15i	6.5471282737e-14+8.8508611644e-15i	1.6416932778e-13+2.6212752858e-14i	4.0807227360e-13+7.3613086875e-14i	1.0040840878e-12+1.9814393966e-13i	2.4424672501e-12+5.1427529341e-13i	5.8673524564e-12+1.2921507377e-12i	1.3906420620e-11+3.1518433039e-12i	3.2495827528e-11+7.4788158914e-12i	7.4819726257e-11+1.7288425745e-11i
	-5.7422		3.5551712048e-18+4.1454963892e-17i	6.3058094761e-19+4.0091974064e-17i	4.0850400059e-18+4.4954479531e-17i	5.9835763058e-18+3.5256269824e-17i	1.9347046532e-17+6.5481463646e-17i	-3.6495315410e-18+4.3743490685e-17i	-6.7670348108e-18+5.1246749186e-17i	-2.9995974727e-17+3.8348240537e-17i	-6.9697343278e-17+1.7312452477e-17i	-6.1503066054e-17+2.1120188218e-17i	-6.8848086982e-17+2.2127032935e-17i	-8.9396509713e-17+3.0353578991e-17i	-9.1401465358e-17+2.0284342568e-17i	-5.7264378159e-17+1.5952880034e-17i	-3.2730603986e-17+6.1619586975e-17i	-4.6096027783e-17+9.6894461857e-17i	-6.8426971838e-17+8.1440352280e-17i	-9.1673092892e-17+7.7042919155e-17i	-1.0688641732e-16+7.2655416897e-17i	-1.2254761987e-16+8.6580407563e-17i	-8.2730070329e-17+8.8521859848e-17i	-8.5188455141e-17+9.1712129667e-17i	-8.7244115836e-17+8.5938347687e-17i	-1.0052991002e-16+9.9742344199e-17i	-1.0898489366e-16+1.0382676881e-16i	-7.5288975492e-17+9.4981268218e-17i	-3.0012117248e-17+1.1086634365e-16i	-1.6571186739e-17+1.3793867932e-16i	-2.8874760405e-17+1.1076940055e-16i	-6.8357884583e-17+1.0082942212e-16i	-1.3995189834e-16+1.0444010667e-16i	-1.0551943473e-16+1.1789817664e-16i	1.4921408611e-17+6.4772409436e-17i	2.3181624656e-16-9.0562867291e-18i	7.9549939460e-16+2.2054861457e-17i	2.3486639786e-15+7.3751790059e-17i	6.2588594167e-15+2.3509444210e-16i	1.6006039033e-14+1.0248269812e-15i	4.0427279370e-14+3.7584928589e-15i	1.0135397948e-13+1.2130223244e-14i	2.5201466459e-13+3.5968375020e-14i	6.2070665043e-13+1.0049535499e-13i	1.5122442400e-12+2.6789195330e-13i	3.6402005214e-12+6.8654470931e-13i	8.6490368973e-12+1.7000072915e-12i	2.0267693857e-11+4.0811260715e-12i	4.6811000220e-11+9.5204898719e-12i
	-5.8594		1.0472877812e-17+4.5106782936e-17i	1.4754258637e-17+4.7209275332e-17i	1.1198347342e-17+5.4751368332e-17i	1.9269981948e-17+5.0876021816e-17i	2.7634864337e-17+6.3481238898e-17i	8.9997215827e-18+6.3917785866e-17i	6.7216425971e-18+5.4588923730e-17i	-2.4593093202e-17+4.6610465998e-17i	-6.3517578759e-17+2.0922397793e-17i	-5.2145892313e-17+2.3752679800e-17i	-5.4598399660e-17+2.3206471910e-17i	-7.4590355490e-17+3.5151833555e-17i	-7.9855448373e-17+2.2189191991e-17i	-4.4623309950e-17+2.4945266530e-17i	-2.0037659065e-17+6.6783099538e-17i	-2.9254285205e-17+1.0360892429e-16i	-6.7606278293e-17+8.4500602040e-17i	-7.5583474015e-17+8.7336282601e-17i	-9.1946856747e-17+8.1501084828e-17i	-1.0604649317e-16+9.8619705233e-17i	-6.9570163504e-17+9.5588601527e-17i	-6.3409799068e-17+1.0411389164e-16i	-8.1611334826e-17+9.4800154248e-17i	-9.3224187331e-17+1.0273045684e-16i	-9.7202672150e-17+1.0303554265e-16i	-5.9352217166e-17+9.5711698302e-17i	-3.3093791790e-17+1.1016873886e-16i	-2.1944113469e-17+1.4198449964e-16i	-3.1621235991e-17+1.1592317332e-16i	-6.3703701043e-17+1.0878898486e-16i	-1.3805206300e-16+1.0800485755e-16i	-1.1632114764e-16+1.2064070143e-16i	-4.2658150603e-17+7.3763548115e-17i	8.9074467936e-17+1.7138395190e-18i	4.2879888227e-16+1.6844753522e-17i	1.3948996193e-15+4.7866715717e-18i	3.8116573409e-15-1.5337262121e-17i	9.7830091662e-15+1.8713467040e-16i	2.4680378554e-14+1.2134963643e-15i	6.1848241224e-14+4.8209522771e-15i	1.5378413336e-13+1.5920251682e-14i	3.7907207087e-13+4.7435803648e-14i	9.2477022964e-13+1.3191373426e-13i	2.2302600574e-12+3.4818639431e-13i	5.3114513624e-12+8.8073585113e-13i	1.2480440780e-11+2.1480002475e-12i	2.8913059846e-11+5.0707406098e-12i
	-5.9766		1.0215460576e-17+3.3180741777e-17i	1.8018312549e-17+4.6469880054e-17i	1.1588405237e-17+3.4926052844e-17i	1.5718060950e-17+4.0696886934e-17i	2.4274147396e-17+5.6754833321e-17i	9.9211073692e-18+4.8396102544e-17i	5.1001031475e-18+4.8290387410e-17i	-2.1969573571e-17+3.6483554045e-17i	-5.3690794206e-17+1.8292266428e-17i	-4.5552662581e-17+2.7325080906e-17i	-5.2010267853e-17+4.8583031120e-18i	-6.9899963904e-17+2.1349267807e-17i	-6.8728757279e-17+8.5777416789e-18i	-3.8988517524e-17+1.5992031429e-17i	-1.6184676658e-17+6.0370130689e-17i	-2.3039623909e-17+8.4608835421e-17i	-6.0336684652e-17+6.6911166592e-17i	-7.1343557402e-17+8.2353102576e-17i	-8.4243592234e-17+6.9266768241e-17i	-9.5859065581e-17+8.9867374175e-17i	-5.7626772713e-17+8.3991841863e-17i	-5.4276287580e-17+9.0632853447e-17i	-7.1060777380e-17+7.9884737782e-17i	-8.6595307953e-17+8.7379910556e-17i	-8.9679157166e-17+8.9887581103e-17i	-4.9773441962e-17+8.6245143161e-17i	-1.4010219890e-17+9.3496848762e-17i	-2.3116843564e-17+1.2766201173e-16i	-1.9505385120e-17+9.6144650585e-17i	-5.0382695556e-17+9.3023301929e-17i	-1.2922176087e-16+8.8995825436e-17i	-1.1379278355e-16+1.0228956819e-16i	-6.4473141624e-17+6.0218122702e-17i	1.6338766758e-17+2.5909711513e-18i	2.1572342603e-16+8.2760550438e-18i	8.1092602745e-16-1.5624489160e-17i	2.3039784150e-15-1.1541740904e-16i	5.9175132185e-15-1.7433996263e-16i	1.4905855653e-14+3.0125399310e-17i	3.7311581040e-14+1.2641810034e-15i	9.2746412951e-14+5.7704111964e-15i	2.2869938621e-13+1.9816119469e-14i	5.5854806440e-13+5.9623102783e-14i	1.3493337533e-12+1.6533645352e-13i	3.2205382453e-12+4.3228195300e-13i	7.5870915202e-12+1.0790218404e-12i	1.7628744961e-11+2.5899387155e-12i
	-6.0938		8.5362231249e-18+2.4649804526e-17i	1.2514077565e-17+4.0780774890e-17i	7.2817817600e-18+4.2641852276e-17i	7.6014113093e-18+4.1087786053e-17i	2.1592557224e-17+4.8408654916e-17i	1.1142165567e-17+5.7166535291e-17i	7.7883379605e-18+4.7216497564e-17i	-2.3392160436e-17+4.3311969695e-17i	-5.4869765775e-17+2.0885612649e-17i	-5.7250144840e-17+2.5483257110e-17i	-6.0199781469e-17+1.8685836000e-17i	-7.3329273060e-17+2.3369893997e-17i	-6.8532039410e-17+1.0945750098e-17i	-4.2224586638e-17+2.5250960133e-17i	-1.6031492694e-17+5.9836518811e-17i	-2.2435478211e-17+8.6465825616e-17i	-6.2303283817e-17+6.6763250952e-17i	-7.8712446824e-17+7.5470833313e-17i	-8.2463863962e-17+7.2617223444e-17i	-9.5311768317e-17+8.7336235287e-17i	-5.6253967889e-17+8.0044005055e-17i	-4.7384148828e-17+8.7789873582e-17i	-6.6474535261e-17+7.3657952969e-17i	-9.3278814516e-17+8.9100971841e-17i	-9.5962501405e-17+8.7889751545e-17i	-6.3133759481e-17+7.5160042281e-17i	-3.5168453307e-17+9.4394060400e-17i	-3.8066136577e-17+1.2095210915e-16i	-2.8081395354e-17+9.7448951307e-17i	-6.4130218241e-17+8.9896592815e-17i	-1.3295569107e-16+8.3514168274e-17i	-1.3051739145e-16+9.8001436944e-17i	-8.7516932863e-17+6.5154046841e-17i	-4.7389575369e-17+1.0789416763e-17i	6.7695832213e-17+1.4382019753e-17i	4.3561622085e-16-1.1707597056e-17i	1.3506246114e-15-1.2798523051e-16i	3.5216572350e-15-2.7386011911e-16i	8.8832609055e-15-4.1396336907e-16i	2.2228546603e-14-2.8120867040e-16i	5.5245815826e-14+1.0319122650e-15i	1.3627534424e-13+6.2873190319e-15i	3.3315337431e-13+2.3037251706e-14i	8.0608724718e-13+7.0581162860e-14i	1.9278827420e-12+1.9576753152e-13i	4.5531114004e-12+5.0761270656e-13i	1.0609490947e-11+1.2500546127e-12i
	-6.2109		3.1741964116e-18+2.6600217296e-17i	5.9544533198e-18+3.1764004039e-17i	1.8861394449e-18+4.1413744402e-17i	2.9909534666e-18+3.0144922728e-17i	7.4305392673e-18+4.9461383901e-17i	2.2197269679e-18+4.5547989898e-17i	1.6940798956e-18+3.4991225096e-17i	-2.9663081199e-17+2.9341853895e-17i	-6.1575306146e-17+2.3372399084e-17i	-6.0529780767e-17+2.5169908526e-17i	-6.3735582741e-17+1.7080423011e-17i	-6.6360711495e-17+1.3047399202e-17i	-8.1368235371e-17+4.4826207531e-18i	-5.8372103913e-17+1.0408391599e-17i	-2.3751628113e-17+4.9840183689e-17i	-3.7853053630e-17+7.8829991492e-17i	-7.0107859597e-17+6.9339434447e-17i	-7.5951589805e-17+7.5350833425e-17i	-8.8055940422e-17+7.2281860060e-17i	-1.0232807386e-16+6.8426547979e-17i	-7.9304866046e-17+7.5497917939e-17i	-6.8215727848e-17+7.7802041636e-17i	-8.4431895538e-17+6.7142772625e-17i	-1.0658181718e-16+8.0799693010e-17i	-1.0710631326e-16+7.7352246494e-17i	-7.3340027740e-17+7.2116792162e-17i	-4.7474770922e-17+8.9159125645e-17i	-4.3716432297e-17+1.0707839400e-16i	-5.8884638467e-17+8.7713656347e-17i	-8.1481809238e-17+8.0875078950e-17i	-1.3855682581e-16+7.5695797074e-17i	-1.4169892323e-16+9.3522876786e-17i	-1.1187089429e-16+6.1436706312e-17i	-8.5083292867e-17+1.1054754329e-17i	-3.0541550726e-17+2.1451403701e-17i	1.9023264741e-16+2.4496921673e-18i	7.5916070427e-16-1.0322126203e-16i	2.0505461456e-15-2.6752333707e-16i	5.2118401562e-15-5.0868884053e-16i	1.3068620953e-14-8.0624330867e-16i	3.2491485900e-14-8.9840595765e-16i	8.0194470105e-14+2.5908956395e-16i	1.9622449288e-13+5.7785061006e-15i	4.7544904786e-13+2.4188512564e-14i	1.1393016914e-12+7.6883815396e-14i	2.6970831122e-12+2.1488608067e-13i	6.3019918318e-12+5.5396978169e-13i
	-6.3281		9.8876952397e-18+3.4741270774e-17i	1.1458788343e-17+3.7094465618e-17i	9.7698957214e-18+3.8318204975e-17i	5.7737465252e-18+4.4990570393e-17i	9.6407667861e-18+4.8552439546e-17i	1.9858555218e-18+5.2303948026e-17i	1.3499985173e-18+4.1834556723e-17i	-2.6568277034e-17+3.6367400990e-17i	-5.4691302271e-17+2.2649580784e-17i	-5.5443123133e-17+2.7450219182e-17i	-4.8823596635e-17+2.0216297933e-17i	-6.5741949238e-17+1.5174455595e-17i	-6.7538968088e-17+3.0658469473e-20i	-4.5529749854e-17+1.2961909148e-17i	-2.2949622727e-17+5.0789888990e-17i	-2.9731772125e-17+8.0814351780e-17i	-5.5798229196e-17+6.8664510763e-17i	-6.9805469513e-17+7.9171810220e-17i	-8.0900615984e-17+6.8792766266e-17i	-8.5496688822e-17+7.6691171306e-17i	-6.6369205851e-17+7.2506779649e-17i	-6.5053898773e-17+7.6364533031e-17i	-7.6122535551e-17+6.3160159846e-17i	-8.8857628105e-17+7.3978319393e-17i	-9.4103786299e-17+7.4279623917e-17i	-6.6466861406e-17+7.1660259943e-17i	-4.5188839287e-17+8.1766778161e-17i	-3.7461773122e-17+1.0238051258e-16i	-4.6577338623e-17+7.3870520886e-17i	-6.7167723550e-17+7.2462064473e-17i	-1.2991114378e-16+7.3559144255e-17i	-1.2808111708e-16+8.6082562051e-17i	-1.0311441381e-16+5.6149352326e-17i	-9.3606785329e-17+1.6858033984e-17i	-6.5196448885e-17+3.2064123354e-17i	7.4454668619e-17+1.8391996728e-17i	4.1698867379e-16-7.1330014304e-17i	1.1832377003e-15-2.1205313167e-16i	3.0190610631e-15-4.5566305725e-16i	7.5918274210e-15-8.6382623416e-16i	1.8888352363e-14-1.4563649025e-15i	4.6621167988e-14-1.9914822034e-15i	1.1412830715e-13-1.4622809719e-15i	2.7687273985e-13+3.3368039401e-15i	6.6462292994e-13+2.1061851186e-14i	1.5768909371e-12+7.3295925915e-14i	3.6943109969e-12+2.1025066250e-13i
	-6.4453		6.0500628537e-18+3.4172472729e-17i	1.0599342007e-17+4.0725991400e-17i	7.3368563522e-18+3.1185730720e-17i	9.4604124721e-18+4.1981317882e-17i	1.0863429404e-17+4.8246507702e-17i	2.1207710768e-18+5.2550896017e-17i	1.1340836408e-18+4.7039150771e-17i	-2.1441498790e-17+3.3299589236e-17i	-4.5365647889e-17+1.5667038671e-17i	-4.7843046093e-17+2.4224415183e-17i	-4.5834342764e-17+2.6535516434e-17i	-6.0146088642e-17+1.9658721697e-17i	-6.8340181975e-17+1.2078544192e-17i	-4.0946924527e-17+1.1960107767e-17i	-2.1949291484e-17+5.3979259036e-17i	-2.4569079419e-17+8.1119338232e-17i	-5.2208006816e-17+6.2061652161e-17i	-6.2247635306e-17+7.2338874557e-17i	-6.7834454079e-17+6.6215859752e-17i	-7.3407074442e-17+7.6581002289e-17i	-5.8317101811e-17+7.1647282623e-17i	-4.4220680677e-17+7.4043820590e-17i	-7.2057455010e-17+6.4031989825e-17i	-8.0886578779e-17+7.5190635246e-17i	-8.5275271910e-17+7.2852933914e-17i	-6.5292565498e-17+6.2657058206e-17i	-3.7483200557e-17+7.6592107824e-17i	-3.3678565489e-17+1.0198863636e-16i	-3.8593527314e-17+7.8522508212e-17i	-5.6669028332e-17+6.7755308075e-17i	-1.1412949797e-16+6.9307489035e-17i	-1.1763177726e-16+8.3070050535e-17i	-9.6304997076e-17+5.8314600762e-17i	-9.2255827634e-17+2.3984984788e-17i	-8.1976743030e-17+3.9319146767e-17i	5.6916849305e-18+3.4308931908e-17i	2.1974314508e-16-3.4748813826e-17i	6.7275931844e-16-1.4534780373e-16i	1.7252489670e-15-3.5154848960e-16i	4.3559299757e-15-7.3040939575e-16i	1.0842308964e-14-1.4055965210e-15i	2.6763469563e-14-2.4622364110e-15i	6.5538313963e-14-3.8024402747e-15i	1.5916271103e-13-4.6648861995e-15i	3.8268792200e-13-2.3850077047e-15i	9.0988730302e-13+1.0531767206e-14i	2.1370679954e-12+5.2486740778e-14i
	-6.5625		7.8414900625e-18+2.9387479395e-17i	9.2087099145e-18+3.0263629160e-17i	6.3143635792e-18+2.9196829070e-17i	5.1773831243e-18+2.7129596524e-17i	1.1753757720e-17+4.3326849880e-17i	1.0060384057e-19+4.2474630800e-17i	1.2923710237e-18+3.7590765598e-17i	-2.7010637880e-17+3.2579106947e-17i	-4.7198992401e-17+1.5640069402e-17i	-5.2937418240e-17+1.9873725727e-17i	-5.1472722123e-17+1.2237286884e-17i	-6.5639716420e-17+1.8323968942e-17i	-6.5358623352e-17+8.5084314716e-18i	-3.8853781522e-17+1.8381616835e-17i	-1.3437331353e-17+4.7465908558e-17i	-2.7146123552e-17+7.7817436723e-17i	-5.1010413606e-17+5.4104343007e-17i	-6.5506005118e-17+6.5932776564e-17i	-7.1152805952e-17+6.0186254845e-17i	-7.4207727470e-17+7.1074510201e-17i	-5.2917617157e-17+6.6587455200e-17i	-4.6875657563e-17+6.8272685513e-17i	-6.4593523545e-17+5.7723694065e-17i	-7.7166891717e-17+6.9592004143e-17i	-8.4346603454e-17+6.3284960642e-17i	-6.2806514040e-17+6.1256740475e-17i	-4.2067464776e-17+6.8598837958e-17i	-3.7625850596e-17+8.4860435475e-17i	-4.3453413170e-17+7.1115998492e-17i	-5.9608569431e-17+6.4923233830e-17i	-1.0793651025e-16+6.4673026957e-17i	-1.0942317198e-16+7.8634659498e-17i	-9.4568151816e-17+5.1052191582e-17i	-9.2825914154e-17+2.4630623262e-17i	-9.4279981423e-17+3.7556558319e-17i	-4.1093043655e-17+3.4404928476e-17i	9.1882420335e-17-1.8892010015e-17i	3.6027884363e-16-9.9013919044e-17i	9.5706474626e-16-2.5468401900e-16i	2.4541907748e-15-5.5875104066e-16i	6.1304244634e-15-1.1526494434e-15i	1.5155083343e-14-2.2071752902e-15i	3.7136555195e-14-3.9825271084e-15i	9.0304006879e-14-6.6842959489e-15i	2.1744474298e-13-1.0184385502e-14i	5.1805943092e-13-1.3211597184e-14i	1.2197511513e-12-1.1598772128e-14i
	-6.6797		-8.5693568735e-19+2.1857715981e-17i	-4.1583488829e-19+1.7525586869e-17i	-8.6900046231e-19+1.7852457516e-17i	-3.2403355446e-18+1.8306124242e-17i	2.5925119214e-18+3.6077563935e-17i	-4.4105548772e-18+3.2954255865e-17i	-5.6027813663e-18+2.6205345328e-17i	-3.0143012488e-17+1.9893658020e-17i	-5.2770561492e-17+5.8971382694e-18i	-5.0148694561e-17+1.1725019126e-17i	-5.0011027578e-17-6.9097412724e-19i	-6.2739294501e-17+7.4151440429e-18i	-6.2334075053e-17+1.3851179451e-18i	-3.7388939740e-17-1.8341041448e-19i	-1.8380886717e-17+2.5512603588e-17i	-2.4065548770e-17+5.4327692097e-17i	-4.6296439383e-17+4.3425826336e-17i	-6.0468559202e-17+5.1041243428e-17i	-6.7312121103e-17+4.6310524079e-17i	-6.6913219641e-17+5.6785280416e-17i	-5.3935575618e-17+5.5297629398e-17i	-4.7270657970e-17+5.4974249153e-17i	-5.2947972145e-17+4.2398846766e-17i	-7.3705799745e-17+5.0198017830e-17i	-8.3613686778e-17+4.9948647349e-17i	-5.4423315018e-17+4.3925251011e-17i	-3.7753758226e-17+5.5571520355e-17i	-3.3439500573e-17+6.5774203243e-17i	-3.9404698565e-17+5.2959863066e-17i	-5.9021030509e-17+4.6570407554e-17i	-1.0520262332e-16+4.5938809541e-17i	-1.0290379829e-16+6.0520890692e-17i	-9.7031981697e-17+4.2586880869e-17i	-9.3911407052e-17+1.4162036971e-17i	-1.0099621181e-16+2.6461116142e-17i	-6.3398161297e-17+2.9160710738e-17i	1.9384804210e-17-7.5471975881e-18i	1.7966074925e-16-6.4479670610e-17i	5.1063419902e-16-1.7300750656e-16i	1.3597768500e-15-4.0023891476e-16i	3.4127366714e-15-8.6323253007e-16i	8.4635204450e-15-1.7372800299e-15i	2.0756409006e-14-3.3482159181e-15i	5.0542617897e-14-6.2049662102e-15i	1.2189762217e-13-1.1063517987e-14i	2.9100177991e-13-1.8995398323e-14i	6.8679550257e-13-3.1409382323e-14i
	-6.7969		-4.4523497567e-19+2.9619515021e-17i	2.8831690706e-18+2.5839271171e-17i	7.6930645303e-18+2.3859383782e-17i	4.0367829513e-18+2.9066520668e-17i	8.5734547382e-18+4.2669821559e-17i	-1.9905384930e-18+3.9690240197e-17i	-3.6298770980e-19+3.9048379543e-17i	-2.4879171404e-17+2.3191959078e-17i	-4.4816003530e-17+8.9750035039e-18i	-4.2075856582e-17+1.5493665920e-17i	-4.1118409673e-17+1.3202418021e-17i	-5.1966695770e-17+1.7458208957e-17i	-5.5227879006e-17+6.5298198620e-18i	-3.7347712338e-17+3.9894697156e-18i	-1.9972009543e-17+3.4852664715e-17i	-2.3526386507e-17+5.6151769368e-17i	-4.4237363521e-17+5.1763280543e-17i	-4.9971886470e-17+5.0203063114e-17i	-5.6221231299e-17+4.4957906556e-17i	-6.2574868101e-17+5.4271886843e-17i	-4.9760962531e-17+5.5343382996e-17i	-4.1431844948e-17+5.9619974478e-17i	-4.8183391536e-17+4.4487614235e-17i	-6.9369316130e-17+5.1650312664e-17i	-7.9543719941e-17+5.2337180156e-17i	-5.6430433438e-17+4.2432883601e-17i	-4.2357180972e-17+5.6960043102e-17i	-3.8946093758e-17+7.1522208556e-17i	-4.4456073208e-17+5.6241381499e-17i	-5.5944481731e-17+5.1358703368e-17i	-9.8834483066e-17+5.0873172461e-17i	-9.8505423064e-17+6.2975243236e-17i	-9.2997660149e-17+5.0141252029e-17i	-9.1742517483e-17+2.7310977936e-17i	-1.0051611211e-16+3.8155589639e-17i	-7.9376012138e-17+4.2552650046e-17i	-2.5262078417e-17+1.3952095625e-17i	7.1136772723e-17-2.0154471324e-17i	2.5613352684e-16-9.5515922550e-17i	7.2427706276e-16-2.5370102946e-16i	1.8595345774e-15-5.9171602807e-16i	4.6439217859e-15-1.2514158454e-15i	1.1429581397e-14-2.5189896134e-15i	2.7890464725e-14-4.9060884591e-15i	6.7393584970e-14-9.3432430829e-15i	1.6122882452e-13-1.7458162266e-14i	3.8141784038e-13-3.2277624867e-14i
	-6.9141		4.9833174186e-18+1.7249726204e-17i	4.9138489683e-18+1.7730891100e-17i	5.9454424991e-18+1.9897797359e-17i	2.1673693808e-18+2.2266354397e-17i	7.1231443441e-18+3.3106990191e-17i	8.8894158726e-19+2.8871197373e-17i	-2.8005574105e-18+2.1308843264e-17i	-2.6193773250e-17+1.4181833221e-17i	-4.1493473004e-17+6.8707872153e-18i	-3.9241981691e-17+1.4708557378e-17i	-3.6959548197e-17+8.5246453963e-18i	-5.3096728654e-17+1.0678598038e-17i	-5.1677398503e-17+2.0092744609e-18i	-3.1009132945e-17+2.1116407030e-18i	-1.3632318080e-17+2.9061009469e-17i	-2.3476469565e-17+5.2101055242e-17i	-4.0746786941e-17+4.2289958127e-17i	-4.8542833442e-17+4.4164888798e-17i	-5.3347432421e-17+3.8961214899e-17i	-6.0562777927e-17+4.8622715058e-17i	-4.7237884574e-17+5.0876996048e-17i	-3.7753301139e-17+5.1297727982e-17i	-4.9483876682e-17+3.9858513460e-17i	-6.6825568640e-17+4.2542063791e-17i	-7.6847621128e-17+4.4687176215e-17i	-5.1987209645e-17+4.1933945194e-17i	-3.8076652432e-17+5.2836488926e-17i	-4.2780234411e-17+6.4440388828e-17i	-4.1268967579e-17+5.2389997983e-17i	-5.2745232077e-17+4.4117337836e-17i	-9.0292070743e-17+4.4712227856e-17i	-8.9124064613e-17+5.5336860409e-17i	-8.3197327798e-17+4.6541282850e-17i	-8.0182437770e-17+3.1847041329e-17i	-8.9474722005e-17+4.0594900364e-17i	-7.4873532062e-17+4.2884683953e-17i	-3.9793194884e-17+2.3230900922e-17i	1.9493953388e-17-3.1206028776e-19i	1.2291484895e-16-4.7388116738e-17i	3.7871615122e-16-1.5658866553e-16i	9.9787030776e-16-3.8700305684e-16i	2.5142507150e-15-8.5291072261e-16i	6.2056384348e-15-1.7734332226e-15i	1.5175096655e-14-3.5707610231e-15i	3.6740001568e-14-7.0276480751e-15i	8.8083383090e-14-1.3693446346e-14i	2.0887536276e-13-2.6502407683e-14i
	-7.0312		5.5664902664e-18+1.4932584306e-17i	9.2929906230e-18+1.4172859422e-17i	7.3885754099e-18+1.9185592380e-17i	3.6212978034e-18+1.0989381289e-17i	5.8822117082e-18+2.6333258861e-17i	7.1043262129e-19+2.0424997046e-17i	-2.6939901077e-18+1.8720180348e-17i	-2.5207888763e-17+1.0165302724e-17i	-3.9169415022e-17+6.2757193875e-18i	-3.5640782693e-17+5.0646639878e-18i	-3.2889531646e-17+1.5105888917e-18i	-5.6530706850e-17+4.0970400325e-18i	-4.9149544680e-17-4.5322813241e-18i	-3.3668873021e-17-3.6023415903e-18i	-1.7599492449e-17+2.0036415865e-17i	-3.1443252805e-17+4.1580532564e-17i	-4.0640819990e-17+3.4933754860e-17i	-5.3257945860e-17+3.7735944904e-17i	-5.2132144837e-17+3.5058300916e-17i	-6.4477588926e-17+3.8667650712e-17i	-5.0325654360e-17+4.1554536628e-17i	-3.8463160559e-17+4.2770991998e-17i	-5.0724572170e-17+3.2863834127e-17i	-7.2502175626e-17+3.7398387896e-17i	-7.4004642419e-17+3.6363600778e-17i	-5.5886214392e-17+3.2582466335e-17i	-4.5653992745e-17+4.0768513320e-17i	-5.0490051507e-17+4.9721409609e-17i	-4.9784266406e-17+3.9811095880e-17i	-5.5256514533e-17+3.1363590822e-17i	-8.6934153909e-17+3.3453907713e-17i	-8.8822652484e-17+4.4866248787e-17i	-8.2425707357e-17+3.6657129022e-17i	-8.2972452417e-17+2.5731145521e-17i	-8.9562202929e-17+2.9741097063e-17i	-8.1085093818e-17+3.3524934042e-17i	-5.6350656581e-17+1.9828789968e-17i	-1.9435743270e-17+4.9828174599e-18i	3.4149681729e-17-2.1643916383e-17i	1.7413470180e-16-9.2711440226e-17i	5.0944102525e-16-2.4686934077e-16i	1.3278022976e-15-5.6448697131e-16i	3.3041452453e-15-1.2023226574e-15i	8.1215327133e-15-2.4611621108e-15i	1.9726217666e-14-4.9504857292e-15i	4.7419504097e-14-9.8636660082e-15i	1.1273632279e-13-1.9550251719e-14i
	-7.1484		6.6635988305e-19+1.4263918337e-17i	-7.6598811379e-22+1.6532859598e-17i	3.7508177763e-18+1.7219565599e-17i	-1.4486128222e-18+1.2434508399e-17i	1.9847073346e-18+2.5181657500e-17i	-7.3622362146e-18+2.8184456165e-17i	-4.8243007429e-18+2.4350246098e-17i	-2.5042280574e-17+1.8189150817e-17i	-3.4598914060e-17+7.4089048914e-18i	-3.1927445349e-17+6.2141413441e-18i	-2.8392786552e-17+2.1304694030e-18i	-4.7116321526e-17+1.3997243051e-18i	-4.3274526700e-17-2.8283797866e-19i	-3.2564219195e-17+5.5420197690e-18i	-1.3458149739e-17+1.8726109620e-17i	-2.1067898867e-17+3.9035956348e-17i	-3.0624246043e-17+3.0764444702e-17i	-4.2172196196e-17+3.7822712962e-17i	-4.4931960413e-17+3.0566236508e-17i	-5.4498002917e-17+3.1015298943e-17i	-4.0290493588e-17+3.1974755692e-17i	-3.6335761495e-17+4.0314281281e-17i	-4.4716929800e-17+2.7543610606e-17i	-6.2089914142e-17+3.3029818782e-17i	-6.4896461364e-17+3.2036901996e-17i	-4.8548392305e-17+2.8894462002e-17i	-4.2721756395e-17+3.2354958606e-17i	-4.7155060201e-17+4.0244124719e-17i	-4.5787861036e-17+3.0211175103e-17i	-4.6659832158e-17+2.6033370558e-17i	-7.6825948876e-17+2.3565744277e-17i	-7.7155885286e-17+3.4971561147e-17i	-7.3345896551e-17+2.6659761603e-17i	-7.3277386441e-17+2.0031383603e-17i	-8.1985036568e-17+2.0503129496e-17i	-7.8114217267e-17+2.3655315259e-17i	-6.1603208660e-17+1.1117689106e-17i	-3.5616795181e-17+5.9083086539e-18i	-1.0140578908e-17-1.0803391303e-17i	6.4643686381e-17-5.8816911046e-17i	2.4614378801e-16-1.5731509906e-16i	6.7868403968e-16-3.6471763108e-16i	1.7182763581e-15-7.8809607171e-16i	4.2661480173e-15-1.6331204126e-15i	1.0416397910e-14-3.3291448652e-15i	2.5136267611e-14-6.7245778917e-15i	5.9938827822e-14-1.3510939355e-14i
	-7.2656		7.3190117028e-18+6.5859924881e-18i	7.1630255525e-18+1.1716101937e-17i	1.2531894887e-17+1.1591464824e-17i	8.2926143113e-18+7.3415067475e-18i	1.0281666626e-17+1.9349781876e-17i	2.4249236898e-18+1.8001218455e-17i	3.9192308406e-18+1.7437034006e-17i	-1.2411123165e-17+1.3625424253e-17i	-2.7258134900e-17+1.4936165941e-18i	-2.6584637440e-17+2.8436823259e-18i	-2.1105903540e-17-5.6668430141e-18i	-3.4176905381e-17-4.4816330142e-18i	-3.3638462472e-17-4.1844341058e-18i	-2.1494757544e-17-3.8828165340e-18i	-4.9222143184e-18+9.5308814180e-18i	-1.3929052344e-17+2.8746967112e-17i	-2.5221041850e-17+2.0672791941e-17i	-3.2731319213e-17+2.6234793402e-17i	-3.4317874185e-17+1.9719608710e-17i	-3.8545313560e-17+2.5912329685e-17i	-2.7833682330e-17+2.3231193959e-17i	-2.7856555347e-17+2.7121793295e-17i	-3.2471360092e-17+1.3044092237e-17i	-4.8098990409e-17+2.0587952181e-17i	-5.4772700185e-17+1.7861587937e-17i	-4.1278281325e-17+1.4539396182e-17i	-3.2717690158e-17+1.6138711637e-17i	-3.5995536294e-17+2.2736040777e-17i	-3.5677916275e-17+1.5434844969e-17i	-4.2341879801e-17+1.2842028361e-17i	-6.4354356874e-17+5.7528834416e-18i	-6.5556059542e-17+1.6764822811e-17i	-6.4411582952e-17+1.2311333474e-17i	-6.5789226597e-17+7.1236235745e-18i	-7.1974181705e-17+8.5812095877e-18i	-7.0776759003e-17+1.2157448854e-17i	-6.0278874963e-17+2.2057223140e-18i	-4.5434664360e-17+1.1600447901e-19i	-3.2859718555e-17-9.5131409564e-18i	8.9881326138e-18-3.6964483128e-17i	1.0472026790e-16-9.9476613658e-17i	3.2752839853e-16-2.3366561706e-16i	8.6583269531e-16-5.0400138003e-16i	2.1927375562e-15-1.0529447831e-15i	5.3980416140e-15-2.1574490241e-15i	1.3104064928e-14-4.3990080152e-15i	3.1365029810e-14-8.9195939994e-15i
	-7.3828		8.7280367032e-18+1.4649999966e-17i	8.3285133037e-18+1.5011685503e-17i	1.2860822775e-17+1.2970715414e-17i	1.2980703866e-17+1.2745925664e-17i	9.4164651233e-18+2.2311986054e-17i	3.6488057801e-18+2.0698333560e-17i	7.1624997285e-18+2.4675624402e-17i	-8.4773624805e-18+1.9021063988e-17i	-2.1753262982e-17+1.0356757837e-17i	-1.8854940510e-17+1.1619011738e-17i	-1.6163389910e-17+4.8175235536e-18i	-2.5583776095e-17+7.1509272887e-18i	-2.5370113549e-17+4.8121330494e-18i	-1.1846422008e-17+7.8389587902e-18i	-2.5387290755e-18+1.6623123769e-17i	-9.7221640326e-18+3.3762599853e-17i	-2.0662639444e-17+2.7192129224e-17i	-2.4674426664e-17+2.8773642047e-17i	-2.9054348392e-17+2.3796201226e-17i	-3.0612588873e-17+3.1866976977e-17i	-2.4971753101e-17+3.0767669462e-17i	-2.1296729900e-17+2.9979764680e-17i	-2.5703716351e-17+1.7174408140e-17i	-4.1621960704e-17+2.4612853075e-17i	-4.7068369055e-17+2.2889225039e-17i	-3.5239202756e-17+1.6418710841e-17i	-3.0938079427e-17+2.1726517552e-17i	-3.4101252762e-17+2.6925714346e-17i	-3.3318422522e-17+1.8664857752e-17i	-3.4136291093e-17+1.4401486315e-17i	-5.4339662034e-17+1.1331438431e-17i	-5.5375775471e-17+2.0673096496e-17i	-5.5470505497e-17+1.6802084141e-17i	-5.7489402035e-17+1.2844496135e-17i	-6.1897099492e-17+1.3912497039e-17i	-6.1677019542e-17+1.7357611254e-17i	-5.4163634935e-17+9.8402573598e-18i	-4.2472682562e-17+1.0335022544e-17i	-3.7643035206e-17+4.9762282258e-18i	-1.4852940878e-17-1.2000492497e-17i	3.5715047913e-17-5.2253024609e-17i	1.4830885576e-16-1.3666258081e-16i	4.2371655334e-16-3.0806805712e-16i	1.1004900833e-15-6.5297380702e-16i	2.7426327644e-15-1.3515319438e-15i	6.7137528353e-15-2.7820567621e-15i	1.6145394513e-14-5.6788941181e-15i
	-7.5		4.1345911691e-18+8.3361345331e-18i	1.6687850998e-18+6.9695533911e-18i	5.3421370280e-18+8.6469260865e-18i	3.6759018396e-18+5.8588629109e-18i	2.5865445701e-18+1.3502040942e-17i	-5.3915373128e-18+1.5491836313e-17i	-5.1166807582e-18+1.8305552893e-17i	-1.7269847026e-17+9.6918469626e-18i	-2.7875532796e-17+1.8676289448e-18i	-2.8057428195e-17+5.1908570970e-19i	-2.7607464652e-17-5.2832855016e-19i	-3.4809971916e-17+3.7990609685e-18i	-3.5298850273e-17-1.4418125824e-18i	-2.4737525327e-17-3.6019483817e-19i	-1.5760198110e-17+1.1079026472e-17i	-1.9440363334e-17+2.3383093687e-17i	-2.9849683955e-17+1.9916622447e-17i	-3.7448257648e-17+2.0482422704e-17i	-4.0969389371e-17+1.4887194552e-17i	-4.2885313326e-17+2.2103180070e-17i	-3.4455095656e-17+2.1517134689e-17i	-3.0387620623e-17+2.0766836279e-17i	-3.5670156482e-17+1.1835220654e-17i	-4.8669561197e-17+1.6867912973e-17i	-5.3989012553e-17+1.6453372844e-17i	-4.2589579380e-17+1.1520087114e-17i	-3.8344633118e-17+1.3756344131e-17i	-4.2911712666e-17+1.7317882482e-17i	-3.9061351484e-17+1.1389080485e-17i	-3.8919844108e-17+6.1040896865e-18i	-5.5984897527e-17+3.5834127805e-18i	-5.6202186856e-17+1.0750208030e-17i	-5.4456976820e-17+1.0526497661e-17i	-5.6683731889e-17+7.8919625164e-18i	-5.9597992380e-17+6.6242334399e-18i	-6.0395287082e-17+7.7458660187e-18i	-5.4582643414e-17+4.8746577515e-18i	-4.6555557325e-17+3.9143085719e-18i	-4.4535072672e-17+3.9521521436e-18i	-3.3428492662e-17-6.4560602454e-18i	-3.4571792721e-18-2.7435906918e-17i	5.2726799582e-17-7.9863057334e-17i	1.9043925273e-16-1.8684851222e-16i	5.2996674017e-16-3.9843113986e-16i	1.3559035375e-15-8.2765469485e-16i	3.3646067480e-15-1.7154629342e-15i	8.1550472981e-15-3.5160777052e-15i
	-7.6172		1.3644992265e-18-2.4930312267e-18i	-5.4215344264e-19-2.2921172792e-18i	2.9328823976e-18+1.3294425176e-19i	2.1410404555e-18-4.3847794550e-18i	-2.8664412378e-18+5.8007051416e-18i	-7.3966886493e-18+5.3937838841e-18i	-8.4192346097e-18+3.9717801187e-18i	-2.0081880384e-17-3.7162434508e-18i	-2.6446085278e-17-9.3361493810e-18i	-2.4462597881e-17-9.2728226929e-18i	-2.4935553993e-17-7.3073327017e-18i	-3.3192906739e-17-8.1451651707e-18i	-3.1988420541e-17-8.0030046349e-18i	-2.1501125810e-17-8.0660659091e-18i	-1.3305808769e-17-2.1176650119e-18i	-1.8549312288e-17+9.8525657598e-18i	-2.7373984840e-17+7.2465788654e-18i	-3.2870033072e-17+7.1941524120e-18i	-3.6111645703e-17+4.0825740884e-18i	-3.8659026917e-17+1.0699788288e-17i	-3.3239466400e-17+1.1239648267e-17i	-2.9438251893e-17+9.4924644077e-18i	-3.3870947984e-17+1.9274396461e-18i	-4.8673625404e-17+5.1822556274e-18i	-5.2270427483e-17+5.0605257991e-18i	-4.2020536124e-17+2.5214890111e-18i	-4.1961684600e-17+3.6901847154e-18i	-4.5517269325e-17+6.2820537959e-18i	-4.2701604373e-17+9.9979338847e-19i	-4.1750578454e-17-2.2034254434e-18i	-5.6537167313e-17-5.3850392078e-18i	-5.6337647687e-17+2.5280430805e-18i	-5.7848337286e-17+2.6645527930e-18i	-6.0126848871e-17+1.2711337687e-18i	-6.2510182499e-17+1.6971364384e-19i	-6.5020204171e-17+1.1084483551e-18i	-6.1300910855e-17-3.4773927003e-18i	-5.5263934046e-17-1.6492057181e-18i	-5.3832408768e-17+5.5490838382e-19i	-4.7799842511e-17-6.3121110379e-18i	-3.2583119844e-17-1.7995062824e-17i	-5.2185580274e-18-5.2344408649e-17i	6.1895022067e-17-1.1612218014e-16i	2.2928091868e-16-2.4117424136e-16i	6.3453485690e-16-4.9995902570e-16i	1.6359772213e-15-1.0364360728e-15i	4.0226246468e-15-2.1277425155e-15i
	-7.7344		2.7602038491e-18-8.0488679332e-18i	9.0151723973e-19-4.3806910204e-18i	4.0936398113e-18-5.1115871177e-18i	3.7523693656e-18-8.8132826370e-18i	1.6887063261e-18-3.3555349968e-19i	-3.2782544875e-18+1.4317023977e-18i	-2.8407339394e-18-2.6814659814e-18i	-1.5207106791e-17-5.3951944523e-18i	-1.9591253967e-17-1.0276841588e-17i	-1.6639831445e-17-9.9632324253e-18i	-1.5965757431e-17-9.2340680512e-18i	-2.2986357774e-17-1.0501464400e-17i	-2.1600576356e-17-1.0746668194e-17i	-1.4680927114e-17-1.0648541319e-17i	-6.8622511477e-18-7.7745639482e-18i	-9.7067403334e-18+4.2896192616e-18i	-1.9341799199e-17+1.3188233792e-18i	-2.4321865835e-17+2.4175949252e-18i	-2.6944563310e-17-1.0974008445e-18i	-2.8594596327e-17+3.4017839789e-18i	-2.5065912102e-17+2.5943372201e-18i	-2.2234163707e-17+2.6060129045e-18i	-2.4546550495e-17-7.2342573636e-18i	-3.7523039913e-17-1.2941981579e-18i	-4.0857842801e-17-7.5337630783e-19i	-3.1382547955e-17-3.2591394148e-18i	-3.2765412544e-17-2.7797384147e-18i	-3.7813301515e-17-9.2618778335e-19i	-3.6206590384e-17-5.4905373000e-18i	-3.3498100340e-17-8.4431107325e-18i	-4.7047626915e-17-1.2155353297e-17i	-4.5676041814e-17-4.8420001015e-18i	-5.0315238309e-17-4.2640506513e-18i	-5.1418328557e-17-4.3456952489e-18i	-5.4654574311e-17-5.4723474420e-18i	-5.8771276524e-17-5.4482389475e-18i	-5.7056038555e-17-9.5416018164e-18i	-5.1347677173e-17-6.3869307464e-18i	-5.2502731701e-17-5.1969062598e-18i	-4.8668966568e-17-1.0578803500e-17i	-4.0555539123e-17-1.4725744916e-17i	-2.6641058781e-17-3.6711294406e-17i	4.6578380633e-18-7.3460025439e-17i	8.2770608545e-17-1.4664607800e-16i	2.7785070491e-16-2.9828406203e-16i	7.6808861389e-16-6.1841871397e-16i	1.9321195100e-15-1.2636947947e-15i
	-7.8516		4.3578665214e-18-7.3495441131e-18i	3.2185041196e-18-5.0377350921e-18i	6.9174378260e-18-4.6342785981e-18i	6.5417516064e-18-7.2637060486e-18i	2.5069750333e-18-1.6194543515e-18i	-1.3534432639e-18-3.0845333203e-18i	-1.2532583867e-18-4.6782740417e-18i	-1.0503166061e-17-5.2651363228e-18i	-1.5808534921e-17-8.4863756826e-18i	-1.4434915401e-17-8.9927303034e-18i	-1.2135395455e-17-8.9754673984e-18i	-1.9346018114e-17-7.7995540783e-18i	-1.6037201078e-17-7.3843366810e-18i	-1.0717548129e-17-8.6199421916e-18i	-7.1516712412e-18-6.3344153395e-18i	-1.0840568684e-17+3.4093475666e-18i	-1.5995639370e-17+2.9997630892e-18i	-2.0065187484e-17+1.5241379238e-18i	-2.4708717822e-17-2.4644707578e-18i	-2.4568123547e-17+1.5736985267e-18i	-2.2518072075e-17+2.4821135014e-18i	-2.0015587403e-17-6.3117132312e-19i	-2.1257463203e-17-6.8407491272e-18i	-3.3409175817e-17-2.5988615946e-18i	-3.6499210670e-17-1.0535321171e-18i	-2.7381634245e-17-3.9625343715e-18i	-2.8376226584e-17-2.2805704910e-18i	-3.4281290556e-17-3.2577395504e-18i	-3.2294185062e-17-5.9734748779e-18i	-2.8998615334e-17-9.3932744564e-18i	-4.0377878198e-17-1.1408164027e-17i	-3.9979746012e-17-5.1091885144e-18i	-4.3779010022e-17-3.9883400402e-18i	-4.5038714539e-17-3.9279798216e-18i	-4.6913391395e-17-5.5435413326e-18i	-5.1192669942e-17-5.7746480569e-18i	-5.0807960269e-17-8.4494343580e-18i	-4.4954875654e-17-6.3053017485e-18i	-4.6943735922e-17-4.1053455542e-18i	-4.5070605372e-17-8.6926206170e-18i	-3.9943731287e-17-9.8353007493e-18i	-3.4271805243e-17-2.3406257879e-17i	-1.9670934788e-17-4.5455373814e-17i	1.6381249335e-17-8.7088329067e-17i	1.0570935605e-16-1.7266013369e-16i	3.4308951802e-16-3.5984887583e-16i	8.9785368835e-16-7.3396340238e-16i
	-7.9688		7.7186322427e-18-7.6875778058e-18i	6.4351801641e-18-6.2778717662e-18i	9.2853917221e-18-8.0918671764e-18i	9.2532618267e-18-1.1110357392e-17i	5.0107352891e-18-4.0977693205e-18i	1.6975404291e-18-3.8778826700e-18i	1.9340757856e-18-5.8738333319e-18i	-9.1866976682e-18-9.9157055385e-18i	-9.9886855738e-18-1.1807731355e-17i	-8.3087784047e-18-1.4658679844e-17i	-6.2723279664e-18-1.3673357187e-17i	-1.1477862728e-17-1.2598484723e-17i	-1.0695374326e-17-1.3919065972e-17i	-6.3609880715e-18-1.4282911928e-17i	-1.6966052285e-18-1.1274896547e-17i	-5.2570090167e-18-3.5850284310e-18i	-9.7252063957e-18-4.8326185459e-18i	-1.3166876353e-17-6.9572590993e-18i	-1.7910682333e-17-8.9104634274e-18i	-1.7160762271e-17-5.4045739804e-18i	-1.6536372635e-17-5.1187291963e-18i	-1.3797922822e-17-8.2169204166e-18i	-1.3711907865e-17-1.3371847803e-17i	-2.5687125030e-17-9.4035146589e-18i	-2.9342687315e-17-9.8261885515e-18i	-2.0413481872e-17-1.2386871522e-17i	-2.2661563662e-17-1.0374025799e-17i	-2.8116881959e-17-1.1742881277e-17i	-2.7647392254e-17-1.4517936054e-17i	-2.3810373414e-17-1.7851167087e-17i	-3.4587375760e-17-1.9454933016e-17i	-3.3282811960e-17-1.2682646437e-17i	-3.8881054897e-17-1.2759097970e-17i	-4.0961843531e-17-1.3086844054e-17i	-4.2615639275e-17-1.4693367185e-17i	-4.6913534561e-17-1.5360547027e-17i	-4.8181945993e-17-1.6771227071e-17i	-4.3314674206e-17-1.5407857982e-17i	-4.5596465409e-17-1.2288054036e-17i	-4.3202255021e-17-1.5977153636e-17i	-4.1281951021e-17-1.5709287312e-17i	-3.9393821670e-17-2.5377836506e-17i	-3.3026164285e-17-3.7339823726e-17i	-1.6616124044e-17-6.0745997628e-17i	2.0928154524e-17-1.0571670936e-16i	1.3479684618e-16-2.1415466311e-16i	3.9166316523e-16-4.2688334488e-16i
	-8.0859		3.8996661454e-19-8.4812605771e-18i	-1.0968550363e-18-8.1386571857e-18i	3.1000667894e-18-8.4294440880e-18i	2.1585572394e-18-1.2190462435e-17i	-3.1534436074e-18-6.7650347196e-18i	-4.6499497684e-18-5.3984181098e-18i	-5.2919954030e-18-8.4906436842e-18i	-1.5010583557e-17-1.0874661115e-17i	-1.4534089583e-17-1.0807223830e-17i	-1.2021094945e-17-1.3944656925e-17i	-1.0948786554e-17-1.2784683173e-17i	-1.4695834156e-17-1.1494702317e-17i	-1.2594324997e-17-1.1270254079e-17i	-9.2306184354e-18-1.2389459684e-17i	-5.4856102026e-18-1.2056315142e-17i	-8.1850854217e-18-5.4081324236e-18i	-1.1648148301e-17-4.9000483772e-18i	-1.4541882556e-17-7.6924345380e-18i	-1.9210087392e-17-1.0620651262e-17i	-1.7418480278e-17-6.4207445228e-18i	-1.7508257467e-17-6.7282826604e-18i	-1.4808803730e-17-1.0698536786e-17i	-1.4295391740e-17-1.5915856775e-17i	-2.5322413835e-17-1.2338741284e-17i	-2.7842329370e-17-1.1910153168e-17i	-1.9315754418e-17-1.5430358539e-17i	-2.2250219843e-17-1.4312651609e-17i	-2.7514564945e-17-1.6166768924e-17i	-2.6471950851e-17-1.8134213444e-17i	-2.2345595778e-17-2.1308293569e-17i	-3.1627624117e-17-2.4002689424e-17i	-3.0237434946e-17-1.7976408941e-17i	-3.4617614112e-17-1.7513698305e-17i	-3.6762229510e-17-1.8893111484e-17i	-3.7234186973e-17-2.1129076614e-17i	-4.1721928315e-17-2.2403173358e-17i	-4.2851649434e-17-2.3601616347e-17i	-3.9036039524e-17-2.2946986688e-17i	-3.9684890627e-17-2.0061354548e-17i	-3.8323109930e-17-2.3259292771e-17i	-3.6198239230e-17-2.1789556043e-17i	-3.5830248563e-17-2.9688029275e-17i	-3.2353882490e-17-3.7044330821e-17i	-2.6287901240e-17-4.8226234385e-17i	-1.2133582388e-17-7.1439275648e-17i	4.2701046569e-17-1.3352437436e-16i	1.5753453186e-16-2.5280685156e-16i
	-8.2031		-1.6632788160e-18-1.5786230001e-17i	-3.7220027847e-18-1.4840282355e-17i	1.2448658035e-18-1.5070210496e-17i	1.6939804636e-18-1.9769653238e-17i	-4.0640026571e-18-1.4580720850e-17i	-5.5320686619e-18-1.3068365395e-17i	-5.1225907230e-18-1.8123125225e-17i	-1.3586646241e-17-1.8123390674e-17i	-1.3012304677e-17-1.7615313305e-17i	-1.0622823046e-17-2.0459704800e-17i	-8.4134627417e-18-1.9618158760e-17i	-1.1373603851e-17-1.7990935710e-17i	-8.8445483694e-18-1.7684434661e-17i	-6.4112469336e-18-1.8367177428e-17i	-3.6286267846e-18-1.9999366070e-17i	-5.7444545519e-18-1.3811426165e-17i	-8.4474750213e-18-1.3126961623e-17i	-1.0505991076e-17-1.6089516096e-17i	-1.4653718163e-17-1.9108566369e-17i	-1.2521982664e-17-1.5297129517e-17i	-1.3014277509e-17-1.5096302674e-17i	-9.7537903688e-18-1.9402772646e-17i	-9.0396203618e-18-2.3895474827e-17i	-2.0212991487e-17-2.0301805460e-17i	-2.1665108107e-17-1.8842742238e-17i	-1.3317715033e-17-2.2014048479e-17i	-1.6595810463e-17-2.0585266981e-17i	-2.1836363974e-17-2.2613936430e-17i	-2.1182607841e-17-2.3412463048e-17i	-1.6513086819e-17-2.5593246816e-17i	-2.4996677820e-17-2.7553928957e-17i	-2.3814914156e-17-2.1455071462e-17i	-2.8952896726e-17-2.0409678384e-17i	-3.1313127617e-17-2.0956972840e-17i	-3.1753286634e-17-2.2651547089e-17i	-3.6270885531e-17-2.3127884581e-17i	-3.8665058924e-17-2.3450301207e-17i	-3.4856171040e-17-2.2364617406e-17i	-3.5816850376e-17-1.9017870279e-17i	-3.4709364623e-17-2.0766473701e-17i	-3.3575905879e-17-1.7588288921e-17i	-3.4261779998e-17-2.3490924871e-17i	-3.2735883800e-17-2.7453805010e-17i	-3.1210861624e-17-3.1490557028e-17i	-2.7488678003e-17-4.1404514226e-17i	3.8029656190e-19-7.6540369639e-17i	4.8852803133e-17-1.4150036774e-16i
	-8.3203		4.0130325568e-18-1.3892691829e-17i	7.7481671553e-19-1.2716562509e-17i	5.6663155045e-18-1.3602242613e-17i	6.3720282348e-18-1.6913969332e-17i	4.1450038788e-19-1.2720233152e-17i	-1.1636523602e-18-1.2254003615e-17i	-1.0287029144e-18-1.4791818240e-17i	-9.3135218900e-18-1.5099840135e-17i	-7.9536541401e-18-1.4874022929e-17i	-6.5116371440e-18-1.7742942268e-17i	-4.3496102095e-18-1.6516248532e-17i	-7.3348005667e-18-1.4785597886e-17i	-4.9305873398e-18-1.4848017055e-17i	-3.8000016599e-18-1.5464054888e-17i	-1.7562902046e-18-1.7091175963e-17i	-4.1459655740e-18-1.1863710467e-17i	-6.6793153906e-18-1.1349418677e-17i	-9.2550809711e-18-1.4206112415e-17i	-1.3384694028e-17-1.7459931573e-17i	-1.1479183985e-17-1.3939186788e-17i	-1.2637918783e-17-1.4658425091e-17i	-9.6479099431e-18-1.9396745758e-17i	-8.2805481986e-18-2.3023453542e-17i	-1.9345054874e-17-2.0089251410e-17i	-2.0183603126e-17-1.9030710793e-17i	-1.2424573787e-17-2.1405238242e-17i	-1.5454411731e-17-2.0014197430e-17i	-2.0855761517e-17-2.2373170880e-17i	-2.0306668195e-17-2.2956180834e-17i	-1.6289916151e-17-2.4727166834e-17i	-2.3277488511e-17-2.6444972017e-17i	-2.1475052428e-17-2.0176302462e-17i	-2.6936947897e-17-1.9260553652e-17i	-2.9428389176e-17-1.9691069838e-17i	-2.9026037995e-17-2.0803358321e-17i	-3.3422358310e-17-2.1461037175e-17i	-3.6061557551e-17-2.1426557794e-17i	-3.2672248252e-17-2.0517608412e-17i	-3.2909816183e-17-1.7254416611e-17i	-3.1731707891e-17-1.8843831251e-17i	-3.0137292392e-17-1.5165622106e-17i	-3.1493005046e-17-2.0102033267e-17i	-2.9992245155e-17-2.2275424901e-17i	-2.9910127262e-17-2.2709016853e-17i	-3.0573213713e-17-2.5674305810e-17i	-1.4803936960e-17-4.5664787667e-17i	4.3665276249e-18-8.0672645941e-17i
	-8.4375		5.8912766896e-18-1.2761807062e-17i	2.1463079156e-18-1.1737825503e-17i	7.2107496919e-18-1.2527245115e-17i	7.8520416089e-18-1.5866333597e-17i	1.5015545271e-18-1.2155588975e-17i	3.3561875826e-19-1.1378875048e-17i	1.8858057389e-19-1.3454363722e-17i	-7.7544034111e-18-1.4323331417e-17i	-5.9147881894e-18-1.3401001277e-17i	-4.9183864396e-18-1.5883588602e-17i	-3.2877485854e-18-1.4849627667e-17i	-5.7185009413e-18-1.2823505953e-17i	-3.4344716948e-18-1.3089266952e-17i	-3.1675548270e-18-1.3860136006e-17i	-1.2664561758e-18-1.5760509156e-17i	-3.0444520428e-18-1.1177256962e-17i	-5.5659685607e-18-1.0845743792e-17i	-8.0156969434e-18-1.3929049864e-17i	-1.1847285932e-17-1.6951803019e-17i	-9.2339272001e-18-1.3314171688e-17i	-1.1085813776e-17-1.4326514618e-17i	-7.5910575676e-18-1.9579947408e-17i	-5.6117235647e-18-2.2436929235e-17i	-1.6065807587e-17-1.9896980665e-17i	-1.6743931301e-17-1.8919721959e-17i	-8.9836729008e-18-2.1273351726e-17i	-1.2229325959e-17-1.9545106445e-17i	-1.7500001687e-17-2.2349140183e-17i	-1.7477911814e-17-2.2746754966e-17i	-1.3391503753e-17-2.4656755966e-17i	-1.9519404883e-17-2.5812969261e-17i	-1.7371325794e-17-1.9690036348e-17i	-2.3237833652e-17-1.9281296702e-17i	-2.5881087108e-17-1.9520866514e-17i	-2.4934302703e-17-2.0179421289e-17i	-2.9040946860e-17-2.1030523395e-17i	-3.1642120526e-17-2.0498745924e-17i	-2.8287029273e-17-1.9768909722e-17i	-2.7666769977e-17-1.6132071527e-17i	-2.6219401533e-17-1.7167571736e-17i	-2.4201169754e-17-1.3243128614e-17i	-2.5484442406e-17-1.7982878677e-17i	-2.3941620146e-17-1.8819345762e-17i	-2.4322659099e-17-1.7030086151e-17i	-2.6172442830e-17-1.5981732767e-17i	-1.5362412671e-17-2.7702853598e-17i	-8.3291480809e-18-4.5760194888e-17i
	-8.5547		-9.4478278231e-19-1.7663972594e-17i	-4.8877672735e-18-1.6645541549e-17i	-8.4759677708e-20-1.7867270903e-17i	7.3502079993e-19-2.1593704255e-17i	-5.5322733038e-18-1.9032402421e-17i	-6.1583820793e-18-1.7850575788e-17i	-5.9267583173e-18-2.0438345073e-17i	-1.3192254017e-17-2.1468387753e-17i	-1.0482742995e-17-2.0756297240e-17i	-9.2279329714e-18-2.3516296747e-17i	-6.8479377172e-18-2.2600536686e-17i	-8.5615984069e-18-2.0839540957e-17i	-5.8377564992e-18-2.1273088218e-17i	-5.6089484506e-18-2.2345310077e-17i	-3.4531585875e-18-2.4455734178e-17i	-4.9073155480e-18-2.0247546466e-17i	-6.9825113697e-18-1.9802194301e-17i	-8.8454304208e-18-2.2788070329e-17i	-1.2496816134e-17-2.5671902294e-17i	-9.4313088395e-18-2.1923845664e-17i	-1.1569920828e-17-2.3280657024e-17i	-8.1952007231e-18-2.8498922974e-17i	-5.8346372125e-18-3.0603722270e-17i	-1.6277803038e-17-2.8226338223e-17i	-1.6592310188e-17-2.7199738343e-17i	-8.9573384537e-18-2.9292213170e-17i	-1.2060911070e-17-2.7295437644e-17i	-1.7194666915e-17-3.0097578236e-17i	-1.7363714289e-17-2.9955596375e-17i	-1.3103050478e-17-3.1629904197e-17i	-1.8407936441e-17-3.2509925536e-17i	-1.5923183136e-17-2.6659612563e-17i	-2.1842562852e-17-2.6422084817e-17i	-2.4498622746e-17-2.6913079190e-17i	-2.3261452094e-17-2.7485666755e-17i	-2.7048951648e-17-2.8592940450e-17i	-2.9926238924e-17-2.7737372313e-17i	-2.7066562945e-17-2.7552855243e-17i	-2.6113047267e-17-2.3901187632e-17i	-2.4873345218e-17-2.5030924327e-17i	-2.3241742586e-17-2.1043595122e-17i	-2.4572499874e-17-2.5873931405e-17i	-2.3025005298e-17-2.6371513656e-17i	-2.3748064203e-17-2.3589902807e-17i	-2.6164310504e-17-2.0340223977e-17i	-1.7586877441e-17-2.7692415569e-17i	-1.5718382618e-17-3.6755998681e-17i
	-8.6719		1.4631025312e-19-2.2093931128e-17i	-4.0221138725e-18-2.0480377478e-17i	7.9316697717e-19-2.1076952755e-17i	1.7292283985e-18-2.4597962260e-17i	-4.5991867496e-18-2.1578112094e-17i	-5.2252294291e-18-2.0013532365e-17i	-4.7139016780e-18-2.1976926180e-17i	-1.1628788214e-17-2.2686659260e-17i	-8.7088124834e-18-2.1672179139e-17i	-7.2554635038e-18-2.3750799955e-17i	-4.9953790050e-18-2.2499529188e-17i	-6.1829413635e-18-2.0514983619e-17i	-3.5599571148e-18-2.0999546053e-17i	-3.5791459221e-18-2.1302724180e-17i	-1.3997557107e-18-2.3588797118e-17i	-2.6036541013e-18-1.9581587117e-17i	-4.6407167407e-18-1.9088517475e-17i	-6.1134248289e-18-2.1644635822e-17i	-9.4413587684e-18-2.4667622965e-17i	-5.9759882371e-18-2.0924157594e-17i	-8.3721279469e-18-2.2233291151e-17i	-4.6571119921e-18-2.7336726504e-17i	-1.9622730582e-18-2.8817770200e-17i	-1.2225046400e-17-2.6685591822e-17i	-1.2464049653e-17-2.5406274754e-17i	-4.8453281641e-18-2.6908112855e-17i	-7.8801982349e-18-2.4654336084e-17i	-1.2969040330e-17-2.7454992809e-17i	-1.3803078898e-17-2.6904425621e-17i	-9.5554505229e-18-2.8069692242e-17i	-1.4626836854e-17-2.8627175738e-17i	-1.1863181868e-17-2.2840028263e-17i	-1.8502235738e-17-2.2496601156e-17i	-2.1151902352e-17-2.2655419119e-17i	-2.0029392475e-17-2.2796985223e-17i	-2.3649888620e-17-2.3561375891e-17i	-2.7148069095e-17-2.2146817706e-17i	-2.4265435390e-17-2.1463883547e-17i	-2.3387167752e-17-1.7261339335e-17i	-2.2238306076e-17-1.7555951241e-17i	-2.0760674226e-17-1.3029059972e-17i	-2.2009227494e-17-1.7518922634e-17i	-2.0577563913e-17-1.7432514064e-17i	-2.1354282172e-17-1.3650699117e-17i	-2.4118483969e-17-9.5528328450e-18i	-1.6121778881e-17-1.4560986291e-17i	-1.6289819117e-17-1.9090139190e-17i
	-8.7891		1.3880092827e-18-1.0725430499e-17i	-3.3633194313e-18-8.7407030433e-18i	1.3492258803e-18-9.3696443767e-18i	2.2723616059e-18-1.2940419687e-17i	-4.3369640012e-18-1.0267141024e-17i	-4.8994488356e-18-9.0138849288e-18i	-4.4358951601e-18-1.0895813903e-17i	-1.1430426195e-17-1.2096484018e-17i	-8.7225305909e-18-1.1639985441e-17i	-7.7957262553e-18-1.4223540433e-17i	-5.8851496594e-18-1.3605115620e-17i	-7.1822181812e-18-1.2392859945e-17i	-5.0095484892e-18-1.3781682190e-17i	-5.6257249814e-18-1.4587557157e-17i	-3.6136857610e-18-1.7525984127e-17i	-5.0930678319e-18-1.4578033556e-17i	-7.6234900075e-18-1.5054392928e-17i	-9.2074232215e-18-1.8297946985e-17i	-1.2593450506e-17-2.2268693709e-17i	-9.1496265681e-18-1.9256794029e-17i	-1.2167909693e-17-2.1428139439e-17i	-8.4581303726e-18-2.7320083999e-17i	-5.5761021034e-18-2.8864251589e-17i	-1.5921869944e-17-2.7666745135e-17i	-1.6144603791e-17-2.7093522346e-17i	-8.6506308375e-18-2.8835152808e-17i	-1.1495596358e-17-2.7148188451e-17i	-1.6480468801e-17-3.0730518993e-17i	-1.7567058390e-17-3.0736512500e-17i	-1.3298227287e-17-3.2424406909e-17i	-1.7620142738e-17-3.3445125709e-17i	-1.4554037862e-17-2.8344154707e-17i	-2.1355239355e-17-2.8924114472e-17i	-2.3888849810e-17-2.9712238281e-17i	-2.2507347624e-17-3.0249676595e-17i	-2.5654116924e-17-3.1573436283e-17i	-2.9075569064e-17-3.0195525009e-17i	-2.5957072919e-17-2.9879335308e-17i	-2.4405524122e-17-2.5688833478e-17i	-2.2991662290e-17-2.5615749659e-17i	-2.0841461057e-17-2.1142878917e-17i	-2.1525601777e-17-2.5790647854e-17i	-1.9581765497e-17-2.5582513776e-17i	-1.9931550873e-17-2.1262664657e-17i	-2.2083600958e-17-1.6701888650e-17i	-1.4097127413e-17-2.0163495800e-17i	-1.4324354733e-17-2.2032598142e-17i
	-8.9062		7.2362924949e-18-1.0424614810e-17i	1.9834661065e-18-9.1337979691e-18i	6.4730533875e-18-1.0437833482e-17i	7.3752112256e-18-1.5151812892e-17i	5.3339675568e-19-1.3369378506e-17i	9.9505276345e-21-1.3077624301e-17i	3.9900503381e-19-1.5224615634e-17i	-6.5663447270e-18-1.7324463315e-17i	-3.9455284449e-18-1.7364617507e-17i	-3.3137636235e-18-2.0172896998e-17i	-1.5212326794e-18-1.9987602944e-17i	-2.4676336492e-18-1.9035078664e-17i	-3.6017084421e-19-2.0627163291e-17i	-1.1085511538e-18-2.1100711566e-17i	1.1604107653e-18-2.3831971358e-17i	-1.4254436699e-19-2.0985525035e-17i	-2.8834039981e-18-2.1420636819e-17i	-4.2518599413e-18-2.4315266514e-17i	-7.2336962205e-18-2.8170170379e-17i	-3.4828106079e-18-2.4951216323e-17i	-6.7169313366e-18-2.7102548544e-17i	-2.7302186384e-18-3.2899988461e-17i	4.6566297128e-19-3.3885738641e-17i	-9.6878601733e-18-3.2964837299e-17i	-9.7727021307e-18-3.2534521515e-17i	-2.2766223968e-18-3.3951519888e-17i	-4.7717615715e-18-3.2394489502e-17i	-9.6294420620e-18-3.6008109134e-17i	-1.0981454161e-17-3.6055313659e-17i	-6.7147967419e-18-3.7597916763e-17i	-1.0583727254e-17-3.8518798353e-17i	-7.2538005647e-18-3.3426492468e-17i	-1.4374095119e-17-3.4166357010e-17i	-1.6915848539e-17-3.4833040760e-17i	-1.5496234307e-17-3.5137873668e-17i	-1.8398895702e-17-3.6336297056e-17i	-2.2160169162e-17-3.4607466986e-17i	-1.9261600326e-17-3.4490317830e-17i	-1.7818656948e-17-3.0054177729e-17i	-1.6761541367e-17-2.9457615044e-17i	-1.4876492042e-17-2.4918567717e-17i	-1.5775148029e-17-2.9552677684e-17i	-1.4303521690e-17-2.9245567214e-17i	-1.4954259463e-17-2.4418602319e-17i	-1.7335358829e-17-1.9647113082e-17i	-9.7792563473e-18-2.2405268903e-17i	-1.0255382372e-17-2.2855109141e-17i
	-9.0234		7.0262304527e-18-1.4024027199e-17i	1.8826290338e-18-1.2219676000e-17i	6.5754613489e-18-1.3177718582e-17i	7.9344916006e-18-1.7661393198e-17i	1.5333915041e-18-1.5549841465e-17i	1.6332206613e-18-1.5020833209e-17i	2.7331343601e-18-1.6451360662e-17i	-3.3913363239e-18-1.8463633187e-17i	-3.5062964627e-19-1.8379413217e-17i	6.8603621358e-19-2.0859581294e-17i	2.9205413218e-18-2.0677933862e-17i	2.8148405493e-18-1.9580629137e-17i	5.2083559315e-18-2.1320134105e-17i	4.8009690500e-18-2.1312598048e-17i	7.6816262532e-18-2.3803485626e-17i	6.9296371551e-18-2.1046782649e-17i	4.2517523086e-18-2.1670755236e-17i	3.4119016704e-18-2.4396071555e-17i	1.0849947926e-18-2.8278918365e-17i	5.4471408018e-18-2.5099641368e-17i	2.2076307742e-18-2.7394585396e-17i	6.6585897921e-18-3.3166406458e-17i	1.0432363849e-17-3.3612138167e-17i	6.7071553187e-19-3.3051979479e-17i	8.7451033423e-19-3.2834881149e-17i	8.5798376636e-18-3.3993273245e-17i	6.6774898498e-18-3.2599987335e-17i	2.2299928515e-18-3.6325100370e-17i	9.2631301515e-19-3.6430738567e-17i	5.4195705981e-18-3.8011004138e-17i	2.3712110042e-18-3.8880526414e-17i	6.1495698946e-18-3.3940106350e-17i	-1.0216857888e-18-3.4991513242e-17i	-3.5313780280e-18-3.5722265063e-17i	-1.9872780833e-18-3.6023861680e-17i	-4.6712536654e-18-3.7288855890e-17i	-8.6230001961e-18-3.5469075364e-17i	-5.9862498346e-18-3.5663391041e-17i	-4.5447458105e-18-3.1249086025e-17i	-3.9020232331e-18-3.0418905193e-17i	-2.1504039829e-18-2.6137437270e-17i	-3.2846231545e-18-3.1103042074e-17i	-2.2763136495e-18-3.1096301807e-17i	-3.4614999893e-18-2.6247802576e-17i	-6.2390212722e-18-2.1859002967e-17i	5.1930276650e-19-2.4564361603e-17i	-5.1805582369e-19-2.4599592649e-17i
	-9.1406		1.5747884443e-18-1.6422494655e-17i	-3.0667201751e-18-1.4211817771e-17i	2.1897123606e-18-1.4882174777e-17i	4.4049147097e-18-1.9226167486e-17i	-1.2304987420e-18-1.6850411631e-17i	-1.5233172356e-19-1.6210732702e-17i	1.9696376738e-18-1.7000887566e-17i	-3.0183168582e-18-1.8926331713e-17i	6.8165507827e-19-1.8768388956e-17i	2.3936014142e-18-2.1035611025e-17i	5.3746591901e-18-2.1041133108e-17i	6.3964193432e-18-2.0053699123e-17i	9.5404224138e-18-2.2154270237e-17i	9.9986758081e-18-2.1971572706e-17i	1.3852119447e-17-2.4668894008e-17i	1.4050309565e-17-2.2384268351e-17i	1.1804341470e-17-2.3606748922e-17i	1.1768936738e-17-2.6609175131e-17i	1.0331316528e-17-3.0966406007e-17i	1.5485922429e-17-2.8203327284e-17i	1.2464102585e-17-3.0961719418e-17i	1.7555901663e-17-3.6935523620e-17i	2.2033163609e-17-3.7074616698e-17i	1.2817711789e-17-3.6933363703e-17i	1.3357194618e-17-3.6944433962e-17i	2.1257412386e-17-3.7714421379e-17i	1.9853322851e-17-3.6271226997e-17i	1.5646545528e-17-3.9762345983e-17i	1.4153759325e-17-3.9632716950e-17i	1.8568833008e-17-4.0838656352e-17i	1.5980800307e-17-4.1207844963e-17i	1.9851938539e-17-3.5904298204e-17i	1.2342503813e-17-3.6672292042e-17i	9.6193687454e-18-3.6859063755e-17i	1.0912766860e-17-3.6402198211e-17i	8.0743480834e-18-3.6878970118e-17i	3.4894060503e-18-3.4111039455e-17i	5.3340642886e-18-3.3711407289e-17i	6.0855545278e-18-2.8388993290e-17i	5.5549057956e-18-2.6449122615e-17i	6.3480738675e-18-2.1672958717e-17i	4.1562906838e-18-2.6349315971e-17i	3.9593086020e-18-2.6130562872e-17i	1.5674578462e-18-2.0833661077e-17i	-2.1847781257e-18-1.6531757717e-17i	3.2945260371e-18-1.8977245382e-17i	1.3573924395e-18-1.8474697936e-17i
	-9.2578		1.0870778444e-18-1.4743932061e-17i	-4.0996881707e-18-1.2466340347e-17i	5.7777801572e-19-1.3249360569e-17i	2.4211494985e-18-1.7916100809e-17i	-3.5968839506e-18-1.5812846783e-17i	-2.8567873910e-18-1.5599951856e-17i	-1.1108425044e-18-1.6286924354e-17i	-6.3224021662e-18-1.8683152250e-17i	-3.4871000868e-18-1.8826840741e-17i	-2.5745907266e-18-2.1109983024e-17i	-2.7468313364e-19-2.1388557902e-17i	3.8697281644e-19-2.0492956405e-17i	2.9449056801e-18-2.2923250030e-17i	3.0097813477e-18-2.2387465411e-17i	6.6231525342e-18-2.5095296305e-17i	6.6483230499e-18-2.3140191281e-17i	3.8630011868e-18-2.4831925623e-17i	3.7406253057e-18-2.7925048171e-17i	2.4146751437e-18-3.2491147137e-17i	7.6461127584e-18-2.9972925430e-17i	4.2792656835e-18-3.3011661081e-17i	9.4110064087e-18-3.8904546577e-17i	1.4052049650e-17-3.8572472385e-17i	4.9176389684e-18-3.8696594585e-17i	5.4452768277e-18-3.8910439537e-17i	1.3336185808e-17-3.9242535872e-17i	1.2461817466e-17-3.7772077276e-17i	8.6989178309e-18-4.0990240136e-17i	7.4974982427e-18-4.0619684224e-17i	1.2447822278e-17-4.1495160418e-17i	1.1167185372e-17-4.1379925142e-17i	1.6090506166e-17-3.5736607049e-17i	9.4502694288e-18-3.6309799776e-17i	7.7543497285e-18-3.6120722113e-17i	1.0267004552e-17-3.5158044621e-17i	8.8066141320e-18-3.5112724346e-17i	5.3285475322e-18-3.1798366866e-17i	8.1183943608e-18-3.1215669655e-17i	1.0017380289e-17-2.5394698563e-17i	1.0202860124e-17-2.2642121512e-17i	1.2037593590e-17-1.7694079496e-17i	1.0758722174e-17-2.2237243173e-17i	1.1378608660e-17-2.1961690932e-17i	9.7902425689e-18-1.6278724873e-17i	7.0158768176e-18-1.2185321802e-17i	1.3120369380e-17-1.4517250167e-17i	1.2208080687e-17-1.3736240720e-17i
	-9.375		1.9346372546e-18-1.2582049944e-17i	-3.4504149423e-18-9.9662592416e-18i	8.9030947452e-19-1.0611439778e-17i	2.5558656920e-18-1.5217067501e-17i	-3.5804780892e-18-1.3057468394e-17i	-2.9123141732e-18-1.2980320255e-17i	-1.2471212147e-18-1.3260158827e-17i	-6.3197974448e-18-1.5832279099e-17i	-4.0597902561e-18-1.6010627547e-17i	-3.6221806101e-18-1.8109768594e-17i	-1.7547638080e-18-1.8499891117e-17i	-1.1725116490e-18-1.7624947155e-17i	1.0985225595e-18-2.0180514152e-17i	1.1638445892e-18-1.9061045683e-17i	4.8985765761e-18-2.1487001708e-17i	5.1481391845e-18-1.9469994415e-17i	2.2080267303e-18-2.1266312239e-17i	2.3388930819e-18-2.4101584629e-17i	1.3949099764e-18-2.8547368350e-17i	6.9431305470e-18-2.6054943392e-17i	3.5226509461e-18-2.9165191478e-17i	8.9334175010e-18-3.4814292184e-17i	1.3965615590e-17-3.3937860546e-17i	5.1756977365e-18-3.4261521771e-17i	5.8842467802e-18-3.4644563305e-17i	1.3866736571e-17-3.4573862740e-17i	1.3495496907e-17-3.3173386065e-17i	1.0006445311e-17-3.6237017827e-17i	8.7154521881e-18-3.5794431654e-17i	1.3633299592e-17-3.6646032619e-17i	1.2924154850e-17-3.6372617603e-17i	1.8060529332e-17-3.0754922029e-17i	1.1439869699e-17-3.1466753536e-17i	9.8556055665e-18-3.1343035972e-17i	1.2617933557e-17-3.0283876688e-17i	1.1593329375e-17-3.0003421822e-17i	8.3234198390e-18-2.6392854872e-17i	1.1150481661e-17-2.5792607934e-17i	1.3248366285e-17-1.9568384405e-17i	1.3210142641e-17-1.5965944310e-17i	1.5122852451e-17-1.0632759580e-17i	1.3761309523e-17-1.4742988636e-17i	1.4184038675e-17-1.4055397495e-17i	1.2307854391e-17-7.5541278578e-18i	9.3763883117e-18-3.2718827516e-18i	1.4931005774e-17-5.1595291522e-18i	1.3875984363e-17-3.8117781256e-18i
	-9.4922		1.6807935069e-19-2.3046206438e-17i	-5.1025487791e-18-2.0622564478e-17i	-6.9547204048e-19-2.1474330256e-17i	1.3033954147e-18-2.6195017924e-17i	-4.2177015307e-18-2.4073657402e-17i	-2.8446466622e-18-2.4158915823e-17i	-3.5353166803e-19-2.3994280363e-17i	-4.2981585702e-18-2.6608380229e-17i	-1.5718653266e-18-2.6673758808e-17i	-5.6369112028e-19-2.8476282620e-17i	1.8887705359e-18-2.8783500086e-17i	3.3526872893e-18-2.7938847767e-17i	6.2573410054e-18-3.0580565562e-17i	7.0522933305e-18-2.8852638084e-17i	1.1497127898e-17-3.0971718699e-17i	1.2381210354e-17-2.8803043046e-17i	9.6006734092e-18-3.0611381968e-17i	1.0085705593e-17-3.3058116902e-17i	9.4785285326e-18-3.7133333042e-17i	1.5105341889e-17-3.4455682717e-17i	1.1348199537e-17-3.7398089349e-17i	1.6502882707e-17-4.2511713990e-17i	2.1292909950e-17-4.0853242328e-17i	1.2157229802e-17-4.1097250193e-17i	1.2343925553e-17-4.1433017261e-17i	1.9709179435e-17-4.0736365322e-17i	1.9279457367e-17-3.9151695760e-17i	1.5629690476e-17-4.1811208683e-17i	1.3966847649e-17-4.1031590043e-17i	1.8707957949e-17-4.1675713658e-17i	1.8547220333e-17-4.1068780984e-17i	2.3912354799e-17-3.5348858702e-17i	1.7420321934e-17-3.6068196172e-17i	1.5953412098e-17-3.6009943282e-17i	1.8949583207e-17-3.4877987622e-17i	1.8264122135e-17-3.4501720860e-17i	1.5066509859e-17-3.0834351362e-17i	1.7666177162e-17-3.0603994801e-17i	1.9615826498e-17-2.4543211466e-17i	1.8974237928e-17-2.0804823442e-17i	2.0575287439e-17-1.5874022333e-17i	1.8747002828e-17-2.0427058356e-17i	1.8622664885e-17-2.0244316515e-17i	1.6139443602e-17-1.3856541286e-17i	1.2727457468e-17-1.0245163582e-17i	1.7479358351e-17-1.2443355280e-17i	1.6109234079e-17-1.1121444895e-17i
	-9.6094		2.8221925868e-18-3.1153618057e-17i	-2.4746449362e-18-2.8672174229e-17i	1.6851357457e-18-2.9560323440e-17i	3.5102086095e-18-3.4251772114e-17i	-2.0483103552e-18-3.2148088654e-17i	-8.2532455006e-19-3.2456574615e-17i	1.5244620769e-18-3.1903149000e-17i	-2.3503775660e-18-3.4556475767e-17i	-2.4536377931e-19-3.4447868028e-17i	2.4830586102e-19-3.5881481740e-17i	2.1322465160e-18-3.5878878729e-17i	3.4232983897e-18-3.4983322804e-17i	5.9550885340e-18-3.7463139518e-17i	6.5540619863e-18-3.4964992379e-17i	1.0855455031e-17-3.6607819471e-17i	1.1667548027e-17-3.4133052365e-17i	8.5504333694e-18-3.5860058499e-17i	9.0355494143e-18-3.7873986366e-17i	8.5771479080e-18-4.1553020339e-17i	1.4307245038e-17-3.8739929999e-17i	1.0561088446e-17-4.1542864589e-17i	1.5889557675e-17-4.6165367858e-17i	2.0983841830e-17-4.3843733010e-17i	1.2192559041e-17-4.4122172405e-17i	1.2562550698e-17-4.4567859388e-17i	1.9932700022e-17-4.3449297515e-17i	1.9978587426e-17-4.1882512958e-17i	1.6597771147e-17-4.4323411434e-17i	1.4804691036e-17-4.3333654768e-17i	1.9502739684e-17-4.3871699209e-17i	1.9861499107e-17-4.2956115075e-17i	2.5388510828e-17-3.7098851849e-17i	1.8964569327e-17-3.7680677259e-17i	1.7564004529e-17-3.7549043457e-17i	2.0737075516e-17-3.6149547115e-17i	2.0447617205e-17-3.5398186894e-17i	1.7458626613e-17-3.1330850833e-17i	2.0084438169e-17-3.1049579118e-17i	2.2164949339e-17-2.4751602726e-17i	2.1333533072e-17-2.0456251167e-17i	2.3040556915e-17-1.5435354832e-17i	2.1220910641e-17-1.9970190740e-17i	2.1016200888e-17-1.9928585606e-17i	1.8405820978e-17-1.3391478045e-17i	1.4905729572e-17-1.0268218021e-17i	1.9211261907e-17-1.2740917756e-17i	1.7790454346e-17-1.1516905570e-17i
	-9.7266		4.5315506349e-18-2.0748438217e-17i	-9.9077907565e-19-1.8073383520e-17i	2.7613059653e-18-1.8817564309e-17i	4.2959536720e-18-2.3241840789e-17i	-1.2894662021e-18-2.1027091886e-17i	-2.3714694962e-19-2.1453285258e-17i	2.0189214365e-18-2.0564673758e-17i	-1.7962687081e-18-2.3357474060e-17i	-2.8960599356e-19-2.3315139203e-17i	-3.9206659139e-19-2.4763235470e-17i	7.7281428518e-19-2.4854801562e-17i	1.7731575310e-18-2.4517857572e-17i	3.8093546998e-18-2.7355009483e-17i	4.0912645149e-18-2.4664775731e-17i	8.2451571869e-18-2.6357119352e-17i	9.0048056993e-18-2.4040467352e-17i	5.7108467468e-18-2.6154234122e-17i	6.2855065316e-18-2.8201884709e-17i	6.0071352686e-18-3.1869473570e-17i	1.1770887930e-17-2.9367871553e-17i	8.0144141577e-18-3.2450213256e-17i	1.3284117538e-17-3.6942523530e-17i	1.8402412070e-17-3.4337677232e-17i	9.7196036484e-18-3.4965028062e-17i	1.0104701326e-17-3.5867077962e-17i	1.7329100263e-17-3.4727830769e-17i	1.7862483603e-17-3.3584689506e-17i	1.4843820643e-17-3.6311344959e-17i	1.3072030583e-17-3.5686180737e-17i	1.7936263364e-17-3.6770634014e-17i	1.9023002927e-17-3.6254092967e-17i	2.4922301246e-17-3.1006048711e-17i	1.8833059318e-17-3.2199572194e-17i	1.7688643579e-17-3.2818306948e-17i	2.1240900177e-17-3.1943524766e-17i	2.1519710834e-17-3.1632718954e-17i	1.8906227261e-17-2.7907177718e-17i	2.1660969256e-17-2.8257757387e-17i	2.3895409432e-17-2.2347200820e-17i	2.2912563300e-17-1.8023374570e-17i	2.4683312287e-17-1.3192542403e-17i	2.2826631525e-17-1.7791837853e-17i	2.2469504317e-17-1.7812945123e-17i	1.9676801702e-17-1.0981075716e-17i	1.6001905060e-17-8.0069907515e-18i	1.9835518442e-17-1.0320771150e-17i	1.8400002473e-17-8.6772155230e-18i
	-9.8438		6.4182906954e-18-2.2268394356e-17i	1.0076036537e-18-1.9977863939e-17i	4.7645655581e-18-2.1179449017e-17i	6.5237592085e-18-2.5900207057e-17i	1.5159442870e-18-2.4166287546e-17i	3.0626622608e-18-2.5267043353e-17i	5.9561495870e-18-2.4575746202e-17i	2.9803513893e-18-2.7894444834e-17i	4.8191582178e-18-2.8225374438e-17i	5.0559268239e-18-2.9904843243e-17i	6.3951049408e-18-3.0160330659e-17i	8.0592584698e-18-3.0493478497e-17i	1.0456480726e-17-3.3615605692e-17i	1.1194529018e-17-3.0732603372e-17i	1.5828496807e-17-3.2396963025e-17i	1.7047428715e-17-3.0117173361e-17i	1.4013158629e-17-3.2503150198e-17i	1.4980116069e-17-3.4480028047e-17i	1.5038918358e-17-3.8000562859e-17i	2.0974603037e-17-3.5723925070e-17i	1.7433610070e-17-3.8957782788e-17i	2.2741822222e-17-4.3210256789e-17i	2.7927728507e-17-4.0250536079e-17i	1.9449837154e-17-4.1083255821e-17i	1.9893670461e-17-4.2266232997e-17i	2.6924299790e-17-4.0905079632e-17i	2.7839919706e-17-3.9879054784e-17i	2.5077493574e-17-4.2524740941e-17i	2.3151094990e-17-4.1815665016e-17i	2.8040890200e-17-4.2896071275e-17i	2.9632204227e-17-4.2195809276e-17i	3.5734452943e-17-3.6926907866e-17i	2.9820426394e-17-3.8052556019e-17i	2.8765608740e-17-3.8771116006e-17i	3.2405958124e-17-3.7792731720e-17i	3.2938050402e-17-3.7328568667e-17i	3.0280856750e-17-3.3365853299e-17i	3.2672129342e-17-3.3813923188e-17i	3.4418226145e-17-2.7885876963e-17i	3.2700757269e-17-2.3225177990e-17i	3.3839251014e-17-1.8235994370e-17i	3.1338195029e-17-2.2571127042e-17i	3.0230594763e-17-2.2391269837e-17i	2.6770608775e-17-1.5110110167e-17i	2.2462332237e-17-1.2048392928e-17i	2.5475216017e-17-1.3991600708e-17i	2.3759475566e-17-1.1721555296e-17i
	-9.9609		2.9662137941e-18-2.5800228682e-17i	-2.3710544578e-18-2.3654991462e-17i	1.2958357149e-18-2.5046308524e-17i	3.1707360495e-18-2.9701343057e-17i	-1.3819612092e-18-2.8097928797e-17i	4.3250075203e-19-2.9414632969e-17i	3.6586945287e-18-2.8527940954e-17i	1.1035915485e-18-3.1897255270e-17i	2.9068391394e-18-3.2189055296e-17i	2.9735753091e-18-3.3669096621e-17i	3.9942103741e-18-3.3696407470e-17i	5.9319756499e-18-3.4387435804e-17i	8.3579349520e-18-3.7464418424e-17i	9.3368545284e-18-3.4186104100e-17i	1.4373244713e-17-3.5640628898e-17i	1.6053450973e-17-3.3257157399e-17i	1.3434603932e-17-3.5874587180e-17i	1.4968578884e-17-3.7809201725e-17i	1.5521322049e-17-4.1173690614e-17i	2.1822863616e-17-3.9177448341e-17i	1.8788514686e-17-4.2568963508e-17i	2.4290813396e-17-4.6529934781e-17i	2.9669190550e-17-4.3160156941e-17i	2.1568467682e-17-4.4038845928e-17i	2.2257801043e-17-4.5318314584e-17i	2.9236373223e-17-4.3552095193e-17i	3.0654529742e-17-4.2392603302e-17i	2.8256043933e-17-4.4772786554e-17i	2.6225397494e-17-4.3849036588e-17i	3.1175670823e-17-4.4814321476e-17i	3.3224193852e-17-4.3900645415e-17i	3.9464500361e-17-3.8622810803e-17i	3.3698220194e-17-3.9725051629e-17i	3.2682105261e-17-4.0639741839e-17i	3.6390552207e-17-3.9652133494e-17i	3.7252579821e-17-3.9187336400e-17i	3.4764533017e-17-3.5098020531e-17i	3.7118984222e-17-3.5733213497e-17i	3.8787688380e-17-2.9872006881e-17i	3.6939921045e-17-2.4977407667e-17i	3.8023608006e-17-1.9813884429e-17i	3.5520506605e-17-2.3780842094e-17i	3.4229530200e-17-2.3276708876e-17i	3.0648439296e-17-1.5536162014e-17i	2.6124749853e-17-1.2273574982e-17i	2.8658822312e-17-1.3748467163e-17i	2.6912096566e-17-1.0795530747e-17i
	-10.078		1.3297352649e-18-3.3283076624e-17i	-4.2351521461e-18-3.1351779326e-17i	-1.0126858502e-18-3.2966933951e-17i	6.5024586249e-19-3.7526614136e-17i	-3.7696988538e-18-3.6035871140e-17i	-1.9780841625e-18-3.7523698272e-17i	1.3084266171e-18-3.6467797144e-17i	-1.0175043490e-18-3.9855856981e-17i	7.4542242778e-19-4.0169754625e-17i	6.3698134188e-19-4.1466090878e-17i	1.3778096994e-18-4.1373161279e-17i	3.6758905348e-18-4.2543614703e-17i	6.1561001331e-18-4.5659750432e-17i	7.4205355712e-18-4.2147328557e-17i	1.2834950969e-17-4.3474804255e-17i	1.4999094354e-17-4.0984662863e-17i	1.2861030942e-17-4.3801159577e-17i	1.5068774638e-17-4.5615714059e-17i	1.6181787598e-17-4.8687433185e-17i	2.3022276189e-17-4.6837951656e-17i	2.0778462945e-17-5.0213672264e-17i	2.6711164891e-17-5.3752011779e-17i	3.2525951145e-17-4.9918657728e-17i	2.5122286151e-17-5.0756477380e-17i	2.6377636224e-17-5.2072037535e-17i	3.3584170523e-17-4.9876394200e-17i	3.5671382657e-17-4.8521574373e-17i	3.3802445775e-17-5.0584685194e-17i	3.1728508487e-17-4.9386056847e-17i	3.6767966313e-17-5.0087433539e-17i	3.9170101513e-17-4.8836098652e-17i	4.5455510997e-17-4.3377141593e-17i	3.9760366826e-17-4.4233141611e-17i	3.8730004291e-17-4.5073223065e-17i	4.2381080849e-17-4.3777053641e-17i	4.3514051192e-17-4.2976151557e-17i	4.1167659880e-17-3.8376326699e-17i	4.3474617113e-17-3.8777376615e-17i	4.5001408938e-17-3.2626593592e-17i	4.3033236880e-17-2.7235500772e-17i	4.3936773416e-17-2.1647587941e-17i	4.1326275401e-17-2.5039969641e-17i	3.9653408162e-17-2.4100045831e-17i	3.5728996622e-17-1.5953349781e-17i	3.0683456934e-17-1.2466884411e-17i	3.2327460445e-17-1.3469903419e-17i	3.0041963005e-17-9.8543174796e-18i
	-10.195		3.2285729458e-19-2.2138554778e-17i	-4.7887181218e-18-1.9690661815e-17i	-1.3454356292e-18-2.0900572193e-17i	7.5829034164e-19-2.4849708001e-17i	-2.9039207100e-18-2.3102597288e-17i	-6.1439377729e-19-2.4471088898e-17i	3.1572012177e-18-2.3142916215e-17i	1.4086207180e-18-2.6491057131e-17i	3.4755918628e-18-2.6939437189e-17i	3.3487145099e-18-2.8096954118e-17i	3.9306277241e-18-2.8075757523e-17i	6.6037981491e-18-2.9893774479e-17i	9.0490600620e-18-3.3240900357e-17i	1.0466478317e-17-2.9791370922e-17i	1.6065911175e-17-3.1316548641e-17i	1.8465793271e-17-2.9079836057e-17i	1.6527161487e-17-3.2559967216e-17i	1.9030000784e-17-3.4797714102e-17i	2.0185718264e-17-3.8112579384e-17i	2.7012375330e-17-3.7011248076e-17i	2.4989405407e-17-4.0962592606e-17i	3.0634145309e-17-4.4687092844e-17i	3.6131968903e-17-4.1037114249e-17i	2.8661909166e-17-4.2445918546e-17i	2.9760745381e-17-4.4445121773e-17i	3.6481682195e-17-4.2544919646e-17i	3.8533061656e-17-4.1710888130e-17i	3.6590837832e-17-4.4283910661e-17i	3.3951331617e-17-4.3679286551e-17i	3.8624901087e-17-4.4964475861e-17i	4.0977622188e-17-4.4253526776e-17i	4.6974357797e-17-3.9483732420e-17i	4.1173453944e-17-4.0954241562e-17i	3.9963741016e-17-4.2612173702e-17i	4.3420668695e-17-4.1923693548e-17i	4.4707575075e-17-4.1828978937e-17i	4.2464030600e-17-3.7817112495e-17i	4.4672405266e-17-3.9148774853e-17i	4.6040789469e-17-3.3921507890e-17i	4.4043975888e-17-2.9341923238e-17i	4.4876167708e-17-2.4585538889e-17i	4.2358997047e-17-2.8580773486e-17i	4.0559880639e-17-2.8311900177e-17i	3.6633962747e-17-2.0949192534e-17i	3.1503301309e-17-1.8276578828e-17i	3.2726926057e-17-1.9779102857e-17i	3.0466941992e-17-1.6402608013e-17i
	-10.312		4.1326392616e-18-1.7260331559e-17i	-6.8313046770e-19-1.4476953308e-17i	2.8161938233e-18-1.5458829934e-17i	5.2404338500e-18-1.8950940723e-17i	2.1910306524e-18-1.7031803085e-17i	4.8233740159e-18-1.8317450215e-17i	8.8507243551e-18-1.6716544131e-17i	7.4935318912e-18-1.9931332512e-17i	9.6904139004e-18-2.0456597351e-17i	9.3409846845e-18-2.1197477801e-17i	9.5868599032e-18-2.1049840458e-17i	1.2411762752e-17-2.3203225280e-17i	1.4544698895e-17-2.6430031661e-17i	1.5851510577e-17-2.2731583741e-17i	2.1283204298e-17-2.4093760518e-17i	2.3631370484e-17-2.1681994126e-17i	2.1608670326e-17-2.5413070981e-17i	2.4193443226e-17-2.7658104815e-17i	2.5172288962e-17-3.0802622955e-17i	3.1935557521e-17-3.0015284639e-17i	3.0202438530e-17-3.4089558095e-17i	3.5691280699e-17-3.7576178408e-17i	4.1094866625e-17-3.3717791573e-17i	3.3878291881e-17-3.5203130031e-17i	3.5194703005e-17-3.7332179403e-17i	4.1842632786e-17-3.5098334251e-17i	4.4199278604e-17-3.4041625619e-17i	4.2627511840e-17-3.6329161338e-17i	3.9853774341e-17-3.5494281340e-17i	4.4590826726e-17-3.6470742774e-17i	4.7241490721e-17-3.5478662518e-17i	5.3300412066e-17-3.0576817872e-17i	4.7749408963e-17-3.1854186193e-17i	4.6676446304e-17-3.3509032325e-17i	5.0130114602e-17-3.2623658257e-17i	5.1760260727e-17-3.2405449969e-17i	4.9813425693e-17-2.8142031014e-17i	5.2115039192e-17-2.9501692751e-17i	5.3507877679e-17-2.4315082171e-17i	5.1775047227e-17-1.9692425297e-17i	5.2826293367e-17-1.4915797215e-17i	5.0776198473e-17-1.8616229902e-17i	4.9243134935e-17-1.8135358185e-17i	4.5715072125e-17-1.0766964790e-17i	4.0887274084e-17-8.0935397160e-18i	4.1944125131e-17-9.3061300773e-18i	3.9878026169e-17-5.4765297162e-18i
	-10.43		1.2903376885e-18-1.6578374738e-17i	-3.4998622851e-18-1.4037812396e-17i	-1.7054899975e-19-1.5312842380e-17i	2.3946628905e-18-1.8827715489e-17i	-1.7985984814e-19-1.7082396970e-17i	2.6765236136e-18-1.8537707612e-17i	6.8606537379e-18-1.6818286300e-17i	5.8887459852e-18-1.9953790864e-17i	8.2551097666e-18-2.0624542179e-17i	7.7246260712e-18-2.0779432725e-17i	7.8013317816e-18-2.0420318652e-17i	1.0889774969e-17-2.2750696579e-17i	1.2858054668e-17-2.5703865280e-17i	1.4217860190e-17-2.1682168878e-17i	1.9662437735e-17-2.2782929910e-17i	2.2173460553e-17-2.0072627361e-17i	2.0312291945e-17-2.3955576649e-17i	2.3200766469e-17-2.6143781402e-17i	2.4162949675e-17-2.9038875208e-17i	3.1019475503e-17-2.8510084435e-17i	2.9681714598e-17-3.2686290085e-17i	3.4992669001e-17-3.5992447756e-17i	4.0240507312e-17-3.2080492476e-17i	3.3127792161e-17-3.3841928438e-17i	3.4487144304e-17-3.6393302029e-17i	4.0834519932e-17-3.4229936104e-17i	4.3206382153e-17-3.3380181732e-17i	4.1779324955e-17-3.5949672098e-17i	3.8678544305e-17-3.5517776946e-17i	4.3279082027e-17-3.6856412265e-17i	4.6066212705e-17-3.6293056811e-17i	5.2063405020e-17-3.1963012938e-17i	4.6758678712e-17-3.3725382652e-17i	4.5769705955e-17-3.6041582429e-17i	4.9148921390e-17-3.5579812984e-17i	5.0995912467e-17-3.5890710252e-17i	4.9205353924e-17-3.2040208871e-17i	5.1328311939e-17-3.4113462795e-17i	5.2367921830e-17-2.9669404176e-17i	5.0430895333e-17-2.5812594055e-17i	5.1116734344e-17-2.1899453809e-17i	4.8828542814e-17-2.6178065721e-17i	4.6819201905e-17-2.6341091170e-17i	4.2900865112e-17-1.9882065133e-17i	3.7654017663e-17-1.8024580785e-17i	3.7790797168e-17-1.9662470450e-17i	3.5275025787e-17-1.6023082775e-17i
	-10.547		6.6371623021e-18-3.2502861890e-17i	1.9897550472e-18-2.9983888198e-17i	5.2057279706e-18-3.1300280997e-17i	7.9319601908e-18-3.4624687976e-17i	5.7283636016e-18-3.2749344537e-17i	8.6582556600e-18-3.4128160245e-17i	1.2720162967e-17-3.2015902376e-17i	1.1883225302e-17-3.4805824975e-17i	1.4095479630e-17-3.5456021942e-17i	1.3076894063e-17-3.4668402915e-17i	1.2704926913e-17-3.3796009418e-17i	1.5687260920e-17-3.5896747731e-17i	1.7132062485e-17-3.8090459287e-17i	1.8200190774e-17-3.3269035655e-17i	2.3272800750e-17-3.3500474857e-17i	2.5645218452e-17-2.9794067605e-17i	2.3634433332e-17-3.3090598113e-17i	2.6535276010e-17-3.4461519910e-17i	2.7149511541e-17-3.6342490301e-17i	3.3843629068e-17-3.5237067925e-17i	3.2622758684e-17-3.8661019223e-17i	3.7448646667e-17-4.0953067450e-17i	4.2232728579e-17-3.6187559939e-17i	3.4888589076e-17-3.7375686060e-17i	3.5896469909e-17-3.9501980322e-17i	4.1501150009e-17-3.6560654658e-17i	4.3314109723e-17-3.5019032595e-17i	4.1535767363e-17-3.6951990505e-17i	3.7563813531e-17-3.5966230708e-17i	4.1473232789e-17-3.6645680169e-17i	4.3816507471e-17-3.5505558274e-17i	4.9271505764e-17-3.0714408573e-17i	4.3821949491e-17-3.1945374937e-17i	4.2615899876e-17-3.3926194086e-17i	4.5633424775e-17-3.2938819761e-17i	4.7544999851e-17-3.2828153536e-17i	4.5850937032e-17-2.8465327116e-17i	4.7843441408e-17-3.0275850780e-17i	4.8622258414e-17-2.5550571143e-17i	4.6699562520e-17-2.1393747397e-17i	4.7257888995e-17-1.7306998813e-17i	4.5007880460e-17-2.1082300063e-17i	4.2845502876e-17-2.0872614313e-17i	3.8867940661e-17-1.4429612040e-17i	3.3574252921e-17-1.2612657086e-17i	3.3095911026e-17-1.4041039940e-17i	3.0440724686e-17-1.0164683583e-17i
	-10.664		-5.7101790734e-19-1.2863155811e-17i	-5.3854616308e-18-1.0417090806e-17i	-2.4584413000e-18-1.1919319084e-17i	3.6327624489e-19-1.5384603484e-17i	-1.4355106319e-18-1.3757388363e-17i	1.7295594025e-18-1.5612935690e-17i	5.9097681164e-18-1.3755268732e-17i	5.5818921266e-18-1.6932036763e-17i	8.0703109024e-18-1.8492317810e-17i	7.0717706929e-18-1.7621980736e-17i	6.8694810938e-18-1.7221132944e-17i	1.0261231511e-17-2.0124588640e-17i	1.1747756291e-17-2.2668628604e-17i	1.3021107270e-17-1.8314460670e-17i	1.8222076499e-17-1.8906200990e-17i	2.0947927386e-17-1.5446676280e-17i	1.9307616910e-17-1.9393106454e-17i	2.2705330616e-17-2.1179189745e-17i	2.3495052711e-17-2.3240648667e-17i	3.0624791231e-17-2.2700766533e-17i	3.0184238028e-17-2.6504212329e-17i	3.5216418690e-17-2.8908240986e-17i	4.0387037306e-17-2.4402178532e-17i	3.3720756574e-17-2.6060047395e-17i	3.5409110680e-17-2.8770344524e-17i	4.1355445883e-17-2.6058069311e-17i	4.3731295230e-17-2.4771989358e-17i	4.2794502641e-17-2.7057982668e-17i	3.9099378837e-17-2.6521054160e-17i	4.3310607746e-17-2.7552895597e-17i	4.6072834069e-17-2.6863434176e-17i	5.1688040634e-17-2.2610700956e-17i	4.6679892355e-17-2.4287431313e-17i	4.5629312644e-17-2.6872044211e-17i	4.8517942420e-17-2.6228111112e-17i	5.0596413888e-17-2.6526981526e-17i	4.9037886370e-17-2.2476970921e-17i	5.0856232576e-17-2.4841630675e-17i	5.1303128323e-17-2.0612810984e-17i	4.9327967006e-17-1.6945383349e-17i	4.9717399288e-17-1.3545081151e-17i	4.7420061841e-17-1.7579334881e-17i	4.5084575419e-17-1.7700436239e-17i	4.0979000268e-17-1.1891851482e-17i	3.5630100267e-17-1.0597592791e-17i	3.4434503727e-17-1.2123696505e-17i	3.1565284590e-17-8.1931239058e-18i
	-10.781		1.7192224250e-18-1.4838055751e-17i	-2.4203783754e-18-1.2567819482e-17i	9.7988494369e-19-1.4373161055e-17i	4.5601129659e-18-1.8153418162e-17i	3.6620732058e-18-1.6820267785e-17i	7.5095336688e-18-1.9239221465e-17i	1.2117041289e-17-1.7636366322e-17i	1.2604177298e-17-2.1110238395e-17i	1.5617065863e-17-2.3566390055e-17i	1.4962357485e-17-2.2462790219e-17i	1.5312092586e-17-2.2368076451e-17i	1.9435313694e-17-2.5875683847e-17i	2.1371361387e-17-2.8543054099e-17i	2.3228314899e-17-2.4512453405e-17i	2.8934024214e-17-2.5169392183e-17i	3.2434334761e-17-2.1626466805e-17i	3.1578008750e-17-2.5817051464e-17i	3.5833747031e-17-2.7550681749e-17i	3.7126651127e-17-2.9295422126e-17i	4.4989741861e-17-2.8718265061e-17i	4.5528225159e-17-3.2268843582e-17i	5.0821282288e-17-3.4147834312e-17i	5.6382419146e-17-2.9230803698e-17i	5.0265921526e-17-3.0563920460e-17i	5.2390604100e-17-3.2948522780e-17i	5.8311927880e-17-2.9456928958e-17i	6.0761410396e-17-2.7297765546e-17i	6.0188628073e-17-2.8726654056e-17i	5.6211217827e-17-2.7397375777e-17i	6.0088038768e-17-2.7497551066e-17i	6.2562505065e-17-2.6035963749e-17i	6.7654647169e-17-2.1113577763e-17i	6.2390662823e-17-2.2087080836e-17i	6.0841569617e-17-2.4162444113e-17i	6.2936298970e-17-2.2823225175e-17i	6.4609473928e-17-2.2491063061e-17i	6.2677865231e-17-1.7792358464e-17i	6.3928113575e-17-1.9758352047e-17i	6.3703529731e-17-1.5101442680e-17i	6.1438424504e-17-1.0989717364e-17i	6.1456094444e-17-7.4625654650e-18i	5.8941862363e-17-1.0925504211e-17i	5.6344759330e-17-1.0664927443e-17i	5.2034264415e-17-4.8488899407e-18i	4.6638122286e-17-3.5645746663e-18i	4.4707104398e-17-4.7940241103e-18i	4.1647644764e-17-6.0484200130e-19i
	-10.898		6.5395960461e-18-2.9926321984e-17i	2.1948144556e-18-2.7986278263e-17i	5.2512965060e-18-3.0089128530e-17i	8.8206831548e-18-3.4086222931e-17i	8.0761101828e-18-3.2732896921e-17i	1.1939806687e-17-3.5324707410e-17i	1.6307531844e-17-3.3451571098e-17i	1.6961499346e-17-3.6519572292e-17i	1.9791740613e-17-3.9192063199e-17i	1.8730474422e-17-3.7045532656e-17i	1.8866328772e-17-3.6376688756e-17i	2.2736735444e-17-3.9586938021e-17i	2.4111222257e-17-4.1488546503e-17i	2.5347049572e-17-3.7052100381e-17i	3.0323078895e-17-3.6988952390e-17i	3.3298087862e-17-3.2708693856e-17i	3.1934158928e-17-3.6559049298e-17i	3.5654268518e-17-3.7765887154e-17i	3.6097133234e-17-3.8800510742e-17i	4.3344923682e-17-3.7859919041e-17i	4.3576066569e-17-4.0951345231e-17i	4.7851416065e-17-4.2252845012e-17i	5.2721741565e-17-3.6991490846e-17i	4.6149378603e-17-3.8181507787e-17i	4.7872635472e-17-4.0529537814e-17i	5.3049049101e-17-3.6710062481e-17i	5.5055871772e-17-3.4193394355e-17i	5.4550401859e-17-3.5378962134e-17i	5.0215288419e-17-3.3891814073e-17i	5.3835152720e-17-3.3647533281e-17i	5.6309076463e-17-3.1929728857e-17i	6.1337276026e-17-2.6759485128e-17i	5.6430735460e-17-2.7352669101e-17i	5.5087020728e-17-2.9166227647e-17i	5.7175080949e-17-2.7308272087e-17i	5.9237134257e-17-2.6483113402e-17i	5.7733575586e-17-2.1272366417e-17i	5.9183657883e-17-2.2950330481e-17i	5.9034569604e-17-1.7934011540e-17i	5.7204338850e-17-1.3421120879e-17i	5.7594095798e-17-9.8721116400e-18i	5.5591661025e-17-1.2810290916e-17i	5.3535748376e-17-1.2205343232e-17i	4.9813041448e-17-6.3623739115e-18i	4.5245886995e-17-4.9874958507e-18i	4.3412457572e-17-5.7335145643e-18i	4.1019443191e-17-1.0708057997e-18i
	-11.016		-4.5898454396e-19-3.0373812783e-17i	-4.5089178066e-18-2.8160238251e-17i	-1.3224378502e-18-3.0063171827e-17i	2.7248862725e-18-3.3963021636e-17i	2.5492578920e-18-3.2353925192e-17i	6.9292652630e-18-3.5080758225e-17i	1.1550639094e-17-3.3008095834e-17i	1.2972185760e-17-3.5761663306e-17i	1.6252017945e-17-3.8930070483e-17i	1.5544369689e-17-3.6072033538e-17i	1.6363037161e-17-3.5170243064e-17i	2.0877933129e-17-3.8444612883e-17i	2.2746802073e-17-3.9951658098e-17i	2.4432377990e-17-3.5615818327e-17i	2.9835898160e-17-3.5213098358e-17i	3.3570436187e-17-3.0625463967e-17i	3.3076511933e-17-3.4514515476e-17i	3.7663791995e-17-3.5573825477e-17i	3.8744706587e-17-3.6292721886e-17i	4.6891008056e-17-3.5316741656e-17i	4.8329248995e-17-3.8280672381e-17i	5.3016968394e-17-3.9374357597e-17i	5.8607923552e-17-3.4126524838e-17i	5.2871905231e-17-3.5501321295e-17i	5.5325418182e-17-3.8082443196e-17i	6.0722134366e-17-3.4212047721e-17i	6.3071689187e-17-3.1591268098e-17i	6.3285726300e-17-3.2790011134e-17i	5.9059710975e-17-3.1432879237e-17i	6.2721193436e-17-3.1137418330e-17i	6.5309262998e-17-2.9531451660e-17i	7.0311387505e-17-2.4550487924e-17i	6.5631295742e-17-2.5252421893e-17i	6.4334815144e-17-2.7338276808e-17i	6.6121894163e-17-2.5567182902e-17i	6.8234796831e-17-2.4840034873e-17i	6.6733417860e-17-1.9732681745e-17i	6.7956709924e-17-2.1658301385e-17i	6.7372284159e-17-1.6786409956e-17i	6.5424332803e-17-1.2265444669e-17i	6.5506257646e-17-9.0818216629e-18i	6.3276702366e-17-1.1828063887e-17i	6.0947212540e-17-1.1244181751e-17i	5.6981529659e-17-5.7652574918e-18i	5.2443463301e-17-4.7538175094e-18i	4.9944582089e-17-5.5848899270e-18i	4.7463377749e-17-1.1847204337e-18i
	-11.133		-4.1553994575e-18-2.2992228828e-17i	-8.5585186140e-18-2.0486020339e-17i	-5.8443467488e-18-2.2130045788e-17i	-1.8810279152e-18-2.5909125492e-17i	-2.0774446843e-18-2.4037360765e-17i	2.2406118086e-18-2.6966562300e-17i	6.5050095109e-18-2.4885103427e-17i	8.0453247856e-18-2.7549417547e-17i	1.1064205357e-17-3.1661246010e-17i	9.9464598618e-18-2.8702356154e-17i	1.0782800658e-17-2.8269048854e-17i	1.5166048691e-17-3.2378611166e-17i	1.6842010356e-17-3.4331193397e-17i	1.8148448072e-17-3.1087811166e-17i	2.3160859615e-17-3.1238160163e-17i	2.6792011340e-17-2.7257744256e-17i	2.6357799666e-17-3.1993238397e-17i	3.0908673656e-17-3.3658595638e-17i	3.1813212643e-17-3.4731084439e-17i	4.0018278169e-17-3.4291072159e-17i	4.1927449635e-17-3.7687311676e-17i	4.6310040279e-17-3.9138901430e-17i	5.2087757088e-17-3.4437925225e-17i	4.6729431940e-17-3.6523601908e-17i	4.9566274869e-17-3.9821714898e-17i	5.4898742734e-17-3.6435001303e-17i	5.7425848984e-17-3.4233412334e-17i	5.8221002705e-17-3.5998459667e-17i	5.4034166596e-17-3.5312769782e-17i	5.7665893179e-17-3.5466275446e-17i	6.0341894993e-17-3.4406702197e-17i	6.5322563276e-17-3.0015753171e-17i	6.0897067909e-17-3.1128400834e-17i	5.9732352469e-17-3.3691014573e-17i	6.1370414256e-17-3.2107699898e-17i	6.3701689644e-17-3.1500346420e-17i	6.2429626200e-17-2.6487797163e-17i	6.3685362052e-17-2.8594445496e-17i	6.2969449023e-17-2.3832304415e-17i	6.1208977241e-17-1.9281063721e-17i	6.1310671510e-17-1.6512026966e-17i	5.9200499860e-17-1.9127931101e-17i	5.7005422136e-17-1.8614016642e-17i	5.3272520961e-17-1.3523858056e-17i	4.9359372911e-17-1.2810409505e-17i	4.6851642615e-17-1.3590688098e-17i	4.4980526994e-17-9.2514637548e-18i
	-11.25		-6.5040725526e-18-1.3034555612e-17i	-1.1059027350e-17-1.0597047750e-17i	-8.6758632696e-18-1.2370039448e-17i	-4.6602405213e-18-1.6460037802e-17i	-4.8351737967e-18-1.4737738532e-17i	-4.9749637649e-19-1.8220024905e-17i	3.5219515113e-18-1.6402106346e-17i	5.3629203346e-18-1.9050748930e-17i	8.3105532702e-18-2.4085117736e-17i	6.9753755760e-18-2.0957409066e-17i	8.0747152778e-18-2.0816995065e-17i	1.2455046868e-17-2.5481385392e-17i	1.4081742467e-17-2.7552560080e-17i	1.4997249816e-17-2.5166789325e-17i	1.9543355391e-17-2.5554835248e-17i	2.2983929398e-17-2.1916991278e-17i	2.2538118128e-17-2.7194383919e-17i	2.6891609859e-17-2.9189978240e-17i	2.7475306840e-17-3.0367441779e-17i	3.5485594240e-17-3.0116892315e-17i	3.7582399145e-17-3.3562283991e-17i	4.1276184787e-17-3.4894414014e-17i	4.6838752678e-17-3.0119897414e-17i	4.1437873876e-17-3.2109684875e-17i	4.4200588756e-17-3.5113392747e-17i	4.9064648314e-17-3.1076489903e-17i	5.1454201666e-17-2.8079018026e-17i	5.2607994206e-17-2.9122351136e-17i	4.8333961024e-17-2.7823850706e-17i	5.1895454415e-17-2.7145220541e-17i	5.4635183095e-17-2.5424116055e-17i	5.9644640200e-17-2.0543069849e-17i	5.5468689108e-17-2.1100943342e-17i	5.4501731347e-17-2.3285185806e-17i	5.6010565198e-17-2.1221782148e-17i	5.8590268346e-17-2.0176327625e-17i	5.7589752145e-17-1.4868802110e-17i	5.9015377338e-17-1.6790259314e-17i	5.8385048739e-17-1.1917881895e-17i	5.7141057690e-17-7.1161951750e-18i	5.7616524784e-17-4.5965623634e-18i	5.6040753066e-17-6.9233094923e-18i	5.4372578683e-17-6.3318864102e-18i	5.1268446221e-17-1.4718543222e-18i	4.8331663987e-17-8.7066611179e-19i	4.6135179761e-17-1.4327089223e-18i	4.5082692190e-17+2.9484796209e-18i
	-11.367		-2.3209568279e-19-2.5755740956e-17i	-4.5361824899e-18-2.3262317141e-17i	-2.1187448067e-18-2.4915029877e-17i	2.2791519692e-18-2.8998436239e-17i	2.3658352000e-18-2.7044547908e-17i	6.9013776739e-18-3.0547565773e-17i	1.0854435908e-17-2.8391707307e-17i	1.3113596494e-17-3.0265586257e-17i	1.6054044989e-17-3.5306865407e-17i	1.4469280525e-17-3.1071299678e-17i	1.5875283726e-17-3.0150605594e-17i	2.0247964273e-17-3.4158310209e-17i	2.1930781813e-17-3.5060307439e-17i	2.2476970615e-17-3.2294899759e-17i	2.6633987209e-17-3.1607933492e-17i	2.9937607937e-17-2.7031265149e-17i	2.9646845629e-17-3.1537165287e-17i	3.3896127821e-17-3.2643719879e-17i	3.4369240174e-17-3.2810658002e-17i	4.2340862622e-17-3.1758275950e-17i	4.4887752663e-17-3.4513870374e-17i	4.8145666548e-17-3.5239634578e-17i	5.3802612087e-17-3.0178810089e-17i	4.8647029903e-17-3.2115579601e-17i	5.1548415586e-17-3.5094765234e-17i	5.6065863225e-17-3.0907327606e-17i	5.8385570562e-17-2.7785788534e-17i	5.9809825696e-17-2.8882235407e-17i	5.5289192724e-17-2.7809593918e-17i	5.8511991535e-17-2.7142877304e-17i	6.0983973157e-17-2.5537824222e-17i	6.5644791744e-17-2.0918709257e-17i	6.1296417962e-17-2.1574855886e-17i	6.0105126357e-17-2.3905498592e-17i	6.1088290957e-17-2.1778825618e-17i	6.3466807937e-17-2.0608620498e-17i	6.2277741728e-17-1.5241638252e-17i	6.3329290015e-17-1.7050183954e-17i	6.2190498198e-17-1.2096164571e-17i	6.0759081843e-17-6.9915682159e-18i	6.0792745126e-17-4.6337535719e-18i	5.8819152123e-17-6.5640390413e-18i	5.6693662330e-17-5.7768450829e-18i	5.3225123453e-17-1.0722869414e-18i	5.0287512131e-17-5.2733306628e-19i	4.7461579716e-17-8.9105314575e-19i	4.6271936102e-17+3.4296870991e-18i
	-11.484		-4.9826831478e-18-3.3030937881e-17i	-8.5773822903e-18-3.0711267781e-17i	-5.6386352264e-18-3.2432831432e-17i	-3.2967114120e-19-3.6725815103e-17i	5.0566070572e-19-3.4790812934e-17i	5.7264470733e-18-3.8553995967e-17i	1.0144416706e-17-3.6398103313e-17i	1.3347061893e-17-3.7949161743e-17i	1.6804187215e-17-4.3465805475e-17i	1.5479925561e-17-3.8858308370e-17i	1.7729154763e-17-3.7999215653e-17i	2.2637280170e-17-4.2268483066e-17i	2.4958032905e-17-4.2970193380e-17i	2.5643510722e-17-4.0911334000e-17i	2.9892224199e-17-4.0186589886e-17i	3.3484290967e-17-3.5710774510e-17i	3.3795299475e-17-4.0370545764e-17i	3.8264170575e-17-4.1484395999e-17i	3.8935524410e-17-4.1492588321e-17i	4.7023324704e-17-4.0362610910e-17i	5.0153510667e-17-4.3092819721e-17i	5.3035755442e-17-4.3768186099e-17i	5.8792618527e-17-3.8882525650e-17i	5.3890357474e-17-4.1056202287e-17i	5.6862707171e-17-4.4180685184e-17i	6.0999057445e-17-3.9911186978e-17i	6.3255001288e-17-3.6721774203e-17i	6.5003193218e-17-3.7840302642e-17i	6.0374300572e-17-3.6967178123e-17i	6.3486927845e-17-3.6261724101e-17i	6.5975424239e-17-3.4734161165e-17i	7.0696663561e-17-3.0393703291e-17i	6.6592392707e-17-3.1202065540e-17i	6.5675820880e-17-3.3724955061e-17i	6.6615436496e-17-3.1654383172e-17i	6.9234203994e-17-3.0483131109e-17i	6.8249474463e-17-2.5231196084e-17i	6.9276884417e-17-2.7025263459e-17i	6.7966397988e-17-2.2162220016e-17i	6.6680053305e-17-1.6904043583e-17i	6.6527851086e-17-1.4838426125e-17i	6.4379705584e-17-1.6483210616e-17i	6.1991036205e-17-1.5579433548e-17i	5.8375664132e-17-1.1068942621e-17i	5.5619757889e-17-1.0568582176e-17i	5.2388480200e-17-1.0724089838e-17i	5.1215998795e-17-6.4684157984e-18i
	-11.602		-4.0505594811e-18-1.9407352173e-17i	-7.7612912013e-18-1.6910373996e-17i	-5.1452799129e-18-1.8365043968e-17i	1.7405269315e-19-2.2633133746e-17i	8.2623516168e-19-2.0636785680e-17i	5.7550678753e-18-2.4596246021e-17i	9.7150838535e-18-2.2534028463e-17i	1.2848093171e-17-2.3975838729e-17i	1.5793449652e-17-3.0061658407e-17i	1.3627069755e-17-2.5314945220e-17i	1.5614444550e-17-2.4679243920e-17i	1.9996338743e-17-2.9295246802e-17i	2.1955534640e-17-2.9818020426e-17i	2.1801518754e-17-2.8490867693e-17i	2.5280925381e-17-2.7677997053e-17i	2.8312757491e-17-2.3240979619e-17i	2.8587363117e-17-2.7890341485e-17i	3.2656487768e-17-2.8845655526e-17i	3.3056391922e-17-2.8490591325e-17i	4.0755932118e-17-2.7033666088e-17i	4.4074234772e-17-2.9507457590e-17i	4.6209931715e-17-2.9892711515e-17i	5.1713187344e-17-2.5001556926e-17i	4.6738829250e-17-2.7223752502e-17i	4.9421286947e-17-3.0390520543e-17i	5.2796699823e-17-2.5995944758e-17i	5.4586010554e-17-2.2800276798e-17i	5.6146721105e-17-2.4014324528e-17i	5.0851926417e-17-2.3466283096e-17i	5.3169572340e-17-2.2850768906e-17i	5.4908050568e-17-2.1541953951e-17i	5.8833041279e-17-1.7676208218e-17i	5.4041949902e-17-1.8901934185e-17i	5.2407964096e-17-2.1902814039e-17i	5.2362556674e-17-2.0243800973e-17i	5.4259228039e-17-1.9478792889e-17i	5.2611523287e-17-1.4808261929e-17i	5.2780431416e-17-1.6993656886e-17i	5.0622519825e-17-1.2673580970e-17i	4.8905038172e-17-7.7262464428e-18i	4.8087912656e-17-6.4001635773e-18i	4.5340870466e-17-8.1975691997e-18i	4.2381780553e-17-7.5876668793e-18i	3.8425382660e-17-3.6595920511e-18i	3.5720954246e-17-3.5650401185e-18i	3.2071470526e-17-3.8670626318e-18i	3.0914549455e-17-3.0630897813e-20i
	-11.719		-3.2488862714e-18-9.9895648714e-18i	-6.4260257059e-18-7.8513075354e-18i	-3.4259435048e-18-9.5112985891e-18i	2.6313416481e-18-1.4175199139e-17i	3.8535536342e-18-1.2484559428e-17i	9.3020230767e-18-1.6819940189e-17i	1.3725639244e-17-1.4967449339e-17i	1.7712747782e-17-1.6403577436e-17i	2.1134831408e-17-2.2907377880e-17i	1.9163185557e-17-1.8031632048e-17i	2.1882204418e-17-1.7599516497e-17i	2.6837745575e-17-2.2589642245e-17i	2.9517495863e-17-2.2997029331e-17i	2.9643274615e-17-2.2556336544e-17i	3.3428883437e-17-2.1807777916e-17i	3.6885407082e-17-1.7633401374e-17i	3.8114547310e-17-2.2414389632e-17i	4.2705223203e-17-2.3375871037e-17i	4.3736618594e-17-2.2819292384e-17i	5.1860372653e-17-2.1152951008e-17i	5.6170090953e-17-2.3464458439e-17i	5.8362576452e-17-2.3618635924e-17i	6.4313047944e-17-1.8800083010e-17i	5.9992067863e-17-2.1046022967e-17i	6.3028760356e-17-2.4216770772e-17i	6.6343317005e-17-1.9616720435e-17i	6.8362398912e-17-1.6347014138e-17i	7.0492033579e-17-1.7503602708e-17i	6.5344871498e-17-1.7107603663e-17i	6.7711424736e-17-1.6342642443e-17i	6.9517187486e-17-1.5023400742e-17i	7.3487239187e-17-1.1395678496e-17i	6.8759129239e-17-1.2819678130e-17i	6.7137026882e-17-1.6036946354e-17i	6.6795799223e-17-1.4568578662e-17i	6.8626258233e-17-1.3964760640e-17i	6.6942197285e-17-9.6527647988e-18i	6.6860675562e-17-1.1914345658e-17i	6.4469924500e-17-7.8769953407e-18i	6.2946619516e-17-2.9904873890e-18i	6.1996486532e-17-2.1341111652e-18i	5.9135983656e-17-3.8524938626e-18i	5.6016137312e-17-3.3371541500e-18i	5.2115621250e-17+1.8600438947e-19i	4.9714456412e-17+3.0160667303e-20i	4.5892893544e-17-2.9545797715e-19i	4.4804777170e-17+3.2211134148e-18i
	-11.836		-2.5049082672e-18-1.4081742867e-17i	-5.9321120659e-18-1.2308510452e-17i	-3.3249586539e-18-1.4128634817e-17i	2.5963142200e-18-1.9122930571e-17i	3.5409785100e-18-1.7725957114e-17i	8.6602481384e-18-2.2326619483e-17i	1.2814553448e-17-2.0651466541e-17i	1.6866747838e-17-2.2126180517e-17i	2.0082752525e-17-2.8872053825e-17i	1.7656311184e-17-2.3853350946e-17i	2.0451669962e-17-2.3487948743e-17i	2.5412958963e-17-2.8685414539e-17i	2.8227695732e-17-2.8766838058e-17i	2.8065429455e-17-2.9000991089e-17i	3.1558991214e-17-2.8071461379e-17i	3.4677042778e-17-2.4008871249e-17i	3.6120636860e-17-2.8720933310e-17i	4.0395015678e-17-2.9604425677e-17i	4.1238172680e-17-2.8835476430e-17i	4.8921406034e-17-2.7057979861e-17i	5.3463393527e-17-2.9366112432e-17i	5.5076839080e-17-2.9493140210e-17i	6.0892078841e-17-2.5019256274e-17i	5.6746986968e-17-2.7515956838e-17i	5.9712397220e-17-3.0940475990e-17i	6.2610049463e-17-2.6428589839e-17i	6.4540451247e-17-2.3387097864e-17i	6.6939249703e-17-2.4794644250e-17i	6.1751817153e-17-2.4817809631e-17i	6.4011093362e-17-2.4089123805e-17i	6.5848319138e-17-2.2852790550e-17i	6.9921953304e-17-1.9424639091e-17i	6.5442444641e-17-2.0880242940e-17i	6.4074591225e-17-2.3995903325e-17i	6.3849158507e-17-2.2271792526e-17i	6.6037743976e-17-2.1283947160e-17i	6.4804365782e-17-1.6707711164e-17i	6.4900745627e-17-1.8316858808e-17i	6.2740276745e-17-1.3829296082e-17i	6.1815247817e-17-8.3188021037e-18i	6.1110088186e-17-7.2201269039e-18i	5.8432311892e-17-8.1968297473e-18i	5.5456625462e-17-7.0901164592e-18i	5.1912540073e-17-3.2830840034e-18i	5.0087351553e-17-2.9536573779e-18i	4.6408975327e-17-2.5535603365e-18i	4.5676075141e-17+1.4255549896e-18i
	-11.953		-2.7670261080e-18-1.6117657200e-17i	-5.3667855746e-18-1.4560529576e-17i	-2.0310834656e-18-1.6342516087e-17i	4.7817150357e-18-2.1417000580e-17i	6.4530911628e-18-2.0084524345e-17i	1.2202667429e-17-2.4622956864e-17i	1.7039396136e-17-2.2861075087e-17i	2.1963927795e-17-2.4188520301e-17i	2.5759556586e-17-3.0825207858e-17i	2.3608582878e-17-2.5553934135e-17i	2.7043769626e-17-2.5092446898e-17i	3.2573817834e-17-3.0416525646e-17i	3.6009766802e-17-3.0140196948e-17i	3.6117486062e-17-3.1091981982e-17i	3.9844450026e-17-3.0045324600e-17i	4.3112848399e-17-2.6290950618e-17i	4.5293285864e-17-3.1024567768e-17i	4.9747361418e-17-3.1952413396e-17i	5.0833556883e-17-3.1093316239e-17i	5.8384238195e-17-2.9325583570e-17i	6.3351705017e-17-3.1706244147e-17i	6.4536984690e-17-3.1857430751e-17i	7.0205249064e-17-2.7792555419e-17i	6.6228727862e-17-3.0467919048e-17i	6.9045503304e-17-3.3983983675e-17i	7.1497318948e-17-2.9347833810e-17i	7.3244270025e-17-2.6235438772e-17i	7.5803208854e-17-2.7560822547e-17i	7.0449441793e-17-2.7650128825e-17i	7.2415847441e-17-2.6621559466e-17i	7.4036819289e-17-2.5263317268e-17i	7.7965352773e-17-2.1918101429e-17i	7.3430134238e-17-2.3420058229e-17i	7.1983521275e-17-2.6569504308e-17i	7.1523962405e-17-2.4900753110e-17i	7.3673017212e-17-2.3966815077e-17i	7.2418814549e-17-1.9692425042e-17i	7.2152702353e-17-2.1255170631e-17i	6.9611847878e-17-1.6997692252e-17i	6.8593084934e-17-1.1541365496e-17i	6.7335226227e-17-1.0765263064e-17i	6.3976932687e-17-1.1526939279e-17i	6.0250238424e-17-1.0269316162e-17i	5.6184910018e-17-6.5520368095e-18i	5.4014095709e-17-6.0403773566e-18i	4.9638371662e-17-5.2080292135e-18i	4.8382930393e-17-1.0367604570e-18i
	-12.07		-2.9023059850e-18-9.8311525806e-18i	-5.6907387147e-18-7.9673587999e-18i	-2.6198076072e-18-9.2484513378e-18i	3.9390553501e-18-1.3978375583e-17i	5.2146176273e-18-1.2441899809e-17i	1.0446653409e-17-1.6645976392e-17i	1.4875544660e-17-1.4715588336e-17i	1.9483219444e-17-1.5925367901e-17i	2.2743889912e-17-2.2406824793e-17i	1.9762707777e-17-1.7073024449e-17i	2.2716316424e-17-1.6639037304e-17i	2.7759210979e-17-2.2239055569e-17i	3.0813680313e-17-2.1733236502e-17i	3.0319803547e-17-2.3472255987e-17i	3.3481433414e-17-2.2307013232e-17i	3.6116144355e-17-1.8901454217e-17i	3.8399909565e-17-2.3535992726e-17i	4.2486096439e-17-2.4398299119e-17i	4.3417429195e-17-2.3305413751e-17i	5.0551763587e-17-2.1417223680e-17i	5.5822279860e-17-2.3693369078e-17i	5.6640876352e-17-2.3678753729e-17i	6.2272849889e-17-1.9915777748e-17i	5.8644818578e-17-2.2682580900e-17i	6.1492768090e-17-2.6315744783e-17i	6.3707699120e-17-2.1775153401e-17i	6.5461917798e-17-1.8892795638e-17i	6.8341905150e-17-2.0587564393e-17i	6.3058436043e-17-2.1231557262e-17i	6.4940836387e-17-2.0403666681e-17i	6.6603008452e-17-1.9429669689e-17i	7.0640617122e-17-1.6586440001e-17i	6.6343757088e-17-1.8474131561e-17i	6.5057764210e-17-2.1913926383e-17i	6.4691715439e-17-2.0502749821e-17i	6.7109474723e-17-1.9799817795e-17i	6.6194053445e-17-1.5980411830e-17i	6.5939102347e-17-1.7647008011e-17i	6.3469449264e-17-1.3819529913e-17i	6.2808985495e-17-8.7025579272e-18i	6.1537902206e-17-8.5834673171e-18i	5.8040389135e-17-9.5963469232e-18i	5.4200569783e-17-8.7416104685e-18i	5.0281168311e-17-5.7425491219e-18i	4.8468368863e-17-5.7103450495e-18i	4.4163047146e-17-5.1290760140e-18i	4.3175372798e-17-1.3920223590e-18i
	-12.188		-2.3346947632e-18-5.2865366832e-18i	-4.7704058592e-18-3.5290499445e-18i	-1.2967257451e-18-4.7011910718e-18i	5.6607866389e-18-9.3665365113e-18i	7.2985452312e-18-7.8758461877e-18i	1.2850902753e-17-1.1843094126e-17i	1.7757425623e-17-9.8402767886e-18i	2.2877468158e-17-1.0941361922e-17i	2.6454147129e-17-1.7083435618e-17i	2.3514019030e-17-1.1584953214e-17i	2.6761945590e-17-1.0962923396e-17i	3.2106107068e-17-1.6627438897e-17i	3.5531846113e-17-1.5718233906e-17i	3.5246416281e-17-1.8103428034e-17i	3.8549306603e-17-1.6753893483e-17i	4.1187593865e-17-1.3791366929e-17i	4.4118391828e-17-1.8348691603e-17i	4.8282417948e-17-1.9224520347e-17i	4.9365862501e-17-1.7987616561e-17i	5.6250080608e-17-1.6071375441e-17i	6.1832167743e-17-1.8269107819e-17i	6.2240011525e-17-1.8044629635e-17i	6.7632795018e-17-1.4514104904e-17i	6.4127819813e-17-1.7132949099e-17i	6.6691906093e-17-2.0508947726e-17i	6.8417629380e-17-1.5595842372e-17i	6.9906087598e-17-1.2299695237e-17i	7.2851050704e-17-1.3604615788e-17i	6.7460041725e-17-1.3909882449e-17i	6.9086012115e-17-1.2291909222e-17i	7.0613892685e-17-1.0738637992e-17i	7.4604944937e-17-7.4220366820e-18i	7.0357602026e-17-8.7757788805e-18i	6.8992454351e-17-1.1648016287e-17i	6.8436515944e-17-9.7693449365e-18i	7.0783388054e-17-8.6400489666e-18i	6.9809344613e-17-4.6667474532e-18i	6.9197627308e-17-5.8740432287e-18i	6.6442992558e-17-2.0004338241e-18i	6.5815962222e-17+3.2200050932e-18i	6.4266383060e-17+3.0971768151e-18i	6.0402030075e-17+2.1608846945e-18i	5.6247305285e-17+2.8548579624e-18i	5.2232910910e-17+5.3470437135e-18i	5.0442584839e-17+5.0638516201e-18i	4.5855988213e-17+5.4846879214e-18i	4.4700186330e-17+8.8402982269e-18i
	-12.305		-7.3357707739e-18-1.1945788533e-17i	-9.8925054238e-18-1.0715488396e-17i	-6.3942153454e-18-1.2217670889e-17i	5.1000509974e-19-1.7174210536e-17i	2.1455743178e-18-1.6120606552e-17i	7.7203906712e-18-2.0160559145e-17i	1.2867426370e-17-1.8473485337e-17i	1.8267003406e-17-1.9788077322e-17i	2.2013630326e-17-2.5793220126e-17i	1.9064420480e-17-2.0383939189e-17i	2.2552378079e-17-1.9730504627e-17i	2.8179394166e-17-2.5527221059e-17i	3.1954566686e-17-2.4243059228e-17i	3.1912651212e-17-2.7161947976e-17i	3.5363736066e-17-2.5486275870e-17i	3.8024238777e-17-2.2826031765e-17i	4.1677757302e-17-2.7024112841e-17i	4.6063107685e-17-2.7649908663e-17i	4.7545282776e-17-2.5982131483e-17i	5.4514151647e-17-2.3808711611e-17i	6.0837894525e-17-2.5699916120e-17i	6.1403505019e-17-2.5058585425e-17i	6.7165702033e-17-2.1646861807e-17i	6.4419895859e-17-2.4034468090e-17i	6.7284804566e-17-2.7153982970e-17i	6.9089688418e-17-2.2003084931e-17i	7.0805227639e-17-1.8463694357e-17i	7.4149981790e-17-1.9662898373e-17i	6.8984307351e-17-1.9972530782e-17i	7.0549219879e-17-1.7971577163e-17i	7.2075577117e-17-1.6301714624e-17i	7.6061842238e-17-1.2947593221e-17i	7.1888788202e-17-1.4160147757e-17i	7.0391160187e-17-1.6771514908e-17i	6.9646144607e-17-1.4666939305e-17i	7.1905500211e-17-1.3274440216e-17i	7.0901091137e-17-9.1871639634e-18i	7.0013062524e-17-9.8935308269e-18i	6.7096181096e-17-5.8281520888e-18i	6.6603221736e-17-2.3249121387e-19i	6.4966411657e-17-2.0776318596e-19i	6.0927003140e-17-6.0290220296e-19i	5.6744549132e-17+4.5916486500e-19i	5.2915344104e-17+3.0852191384e-18i	5.1475707436e-17+3.1942589945e-18i	4.7017956360e-17+4.1938576288e-18i	4.6166306077e-17+7.9818082589e-18i
	-12.422		-4.7162609778e-18-1.6684454311e-17i	-7.0818730128e-18-1.5592822546e-17i	-3.2579481523e-18-1.7053914041e-17i	3.7385027777e-18-2.1838888034e-17i	5.4408921100e-18-2.0732870546e-17i	1.1044306827e-17-2.4289282699e-17i	1.6268087872e-17-2.2391880841e-17i	2.1640187671e-17-2.3333834669e-17i	2.5110115883e-17-2.8548555012e-17i	2.1690707318e-17-2.2674418870e-17i	2.4781860698e-17-2.1472837942e-17i	3.0037056411e-17-2.6913441549e-17i	3.3434973858e-17-2.4906500632e-17i	3.2963868631e-17-2.8032028348e-17i	3.5807070193e-17-2.5903985617e-17i	3.7772148310e-17-2.3601871930e-17i	4.1360876604e-17-2.7564975150e-17i	4.5174687597e-17-2.8253483938e-17i	4.6201355197e-17-2.6602588415e-17i	5.2352984449e-17-2.4776712837e-17i	5.8448147209e-17-2.7032385495e-17i	5.8237110037e-17-2.6712196705e-17i	6.3410087165e-17-2.4250607782e-17i	6.0523687623e-17-2.7246142534e-17i	6.2797355463e-17-3.0976581552e-17i	6.3947004141e-17-2.6506240966e-17i	6.5246212484e-17-2.3627896878e-17i	6.8417299308e-17-2.5623088812e-17i	6.3127034056e-17-2.6835939772e-17i	6.4414434592e-17-2.5349496542e-17i	6.5856143066e-17-2.4488886085e-17i	6.9938558603e-17-2.1991581775e-17i	6.6088400140e-17-2.3937174043e-17i	6.4872820609e-17-2.7111476138e-17i	6.4485823827e-17-2.5639560864e-17i	6.7312490489e-17-2.4832344781e-17i	6.6974015754e-17-2.1447673459e-17i	6.6584363603e-17-2.2488330557e-17i	6.4224387520e-17-1.9060208950e-17i	6.4499453109e-17-1.3842371149e-17i	6.3354083915e-17-1.4323384498e-17i	5.9638666164e-17-1.4751074772e-17i	5.5877914082e-17-1.3783894154e-17i	5.2541635269e-17-1.1304489421e-17i	5.1643500137e-17-1.0960847161e-17i	4.7467805374e-17-9.4951126175e-18i	4.6956865258e-17-5.2818100009e-18i
	-12.539		-2.1681202390e-18-7.1681435945e-18i	-4.8795252479e-18-6.0488339641e-18i	-1.2314058747e-18-7.4575214896e-18i	5.2934352929e-18-1.2129711153e-17i	6.5789847125e-18-1.1185410376e-17i	1.1833762173e-17-1.4592332371e-17i	1.6802005364e-17-1.3020519229e-17i	2.1904653057e-17-1.4212671514e-17i	2.4958177427e-17-1.9335660283e-17i	2.1132681486e-17-1.3823524417e-17i	2.3922995531e-17-1.2927136905e-17i	2.9023800320e-17-1.8753108315e-17i	3.2283259456e-17-1.6735333312e-17i	3.1682379985e-17-2.0496901657e-17i	3.4185111291e-17-1.8268846682e-17i	3.5731718176e-17-1.6477245286e-17i	3.9469477682e-17-2.0108013889e-17i	4.2906392741e-17-2.0606140539e-17i	4.3643913934e-17-1.8509184494e-17i	4.9107724660e-17-1.6463963300e-17i	5.5077857594e-17-1.8364119445e-17i	5.4221753769e-17-1.7553144112e-17i	5.8926228957e-17-1.5206550136e-17i	5.5986873459e-17-1.7948380900e-17i	5.7715647707e-17-2.1459304709e-17i	5.8266265622e-17-1.6921654110e-17i	5.9171887822e-17-1.3982418852e-17i	6.2021750709e-17-1.6105512138e-17i	5.6483923397e-17-1.7623632140e-17i	5.7223751678e-17-1.6139721066e-17i	5.8196605771e-17-1.5647517581e-17i	6.1854256039e-17-1.3627710634e-17i	5.7702621417e-17-1.6017052778e-17i	5.5997767775e-17-1.9510672032e-17i	5.5121774662e-17-1.8512565509e-17i	5.7558623326e-17-1.8197934248e-17i	5.6882565392e-17-1.5428852478e-17i	5.6000259282e-17-1.6772250129e-17i	5.3221791361e-17-1.3939955323e-17i	5.3279977222e-17-9.0806692916e-18i	5.1773106491e-17-1.0088468809e-17i	4.7574917084e-17-1.0694896220e-17i	4.3584890758e-17-1.0086581483e-17i	4.0084493157e-17-8.1067360070e-18i	3.9170682835e-17-8.0285098665e-18i	3.4854108045e-17-6.7614469378e-18i	3.4327454240e-17-2.8520631580e-18i
[truncated: 590 more rows]
[truncated: 209 more columns]

## Sheet: Figure 3a
Figure 3a	Controlled singular SO(3) vortex creation from a non-singular vortex.
	Bitmapped image created with Matlab gray scale 0.0–1.0 corresponding to density range 0.0–0.0021 in dimensionless units
	Data below: coordinates in units of the transverse oscillator length, wave funcion in corresponding dimensionless units
[truncated: 390 more rows]
[truncated: 81 more columns]

## Sheet: Figure 3b
Figure 3b	Controlled singular SO(3) vortex creation from a non-singular vortex.
	T2018Mar15f80
	Image rotated 45 degrees.
[truncated: 365 more rows]
[truncated: 305 more columns]

## Sheet: Figure 3c
Figure 3c	Controlled singular SO(3) vortex creation from a non-singular vortex.
[truncated: 392 more rows]
[truncated: 81 more columns]

[truncated: 14 more sheets: Figure 3d, Figure 4a, Figure 4b, Figure 4c, Figure 4d, Figure 5a, Figure 5b, Figure 5c, Figure 6, Figure 6 inset 1, Figure 6 inset 2, Figure 7a, Figure 7b, Figure 7c]
